# Supplementary material for: A novel protein encoded by circMAPK1 inhibits progression of gastric cancer by suppressing activation of MAPK signaling
Source: Mol Cancer. 2021 Apr 9;20:66. doi: 10.1186/s12943-021-01358-y (PMC8034133; doi:10.1186/s12943-021-01358-y)
Supplement: Supplementary file 1 — Additional file 1. [file 12943_2021_1358_MOESM1_ESM.xlsx]

## Sheet: Sheet1
position (genome browser link)	strand	circRNA ID	genomic length	spliced length	samples	scores	repeats	annotation	best transcript	gene symbol	circRNA study
chr3:58089685-58107230	+	hsa_circ_0066318	17545	1643	A549	NA	NA	ANNOTATED, CDS, coding, INTERNAL, OVCODE, OVEXON	NM_001164317	FLNB	Salzman2013
chr16:1798244-1798721	+	hsa_circ_0037335	477	222	A549	NA	NA	ANNOTATED, CDS, coding, INTERNAL, OVCODE, OVEXON	NM_015133	MAPK8IP3	Salzman2013
chr17:26499542-26512291	+	hsa_circ_0042520	12749	189	A549	NA	NA	ANNOTATED, CDS, coding, INTERNAL, OVCODE, OVEXON	NM_016231	NLK	Salzman2013
chr17:37844392-37849578	+	hsa_circ_0043458	5186	309	A549	NA	DNA	ANNOTATED, coding, OVEXON, UTR5	NM_001005862	ERBB2	Salzman2013
chr14:65002622-65009954	+	hsa_circ_0032214	7332	7332	A549	NA	LTR	ALT_ACCEPTOR, CDS, coding, OVCODE, OVERLAPTX, OVEXON, upstream_start, UTR3, UTR5	NM_021979	HSPA2	Salzman2013
chr7:55209978-55214433	+	hsa_circ_0080220	4455	471	A549	1	NA	ANNOTATED, CDS, coding, INTERNAL, OVCODE, OVEXON	NM_005228	EGFR	Salzman2013
chr3:58104598-58135729	+	hsa_circ_0066337	31131	3592	A549	3	NA	ANNOTATED, CDS, coding, INTERNAL, OVCODE, OVEXON	NM_001164317	FLNB	Salzman2013
chr22:22127161-22143097	-	hsa_circ_0062437	15936	357	A549	2	NA	ANNOTATED, CDS, coding, INTERNAL, OVCODE, OVEXON	NM_002745	MAPK1	Salzman2013
chr16:1250255-1257860	+	hsa_circ_0037279	7605	2351	A549	NA	NA	ANNOTATED, CDS, coding, INTERNAL, OVCODE, OVERLAPTX, OVEXON	NM_021098	CACNA1H	Salzman2013
chr4:75245164-75247703	+	hsa_circ_0069991	2539	1060	A549	NA	SINE	ALT_DONOR, CDS, coding, INTERNAL, intronic, OVCODE, OVEXON	NM_001432	EREG	Salzman2013
chrX:153581663-153595218	-	hsa_circ_0091916	13555	5154	A549	NA	NA	ANNOTATED, CDS, coding, INTERNAL, OVCODE, OVEXON	NM_001110556	FLNA	Salzman2013
chr1:206904482-206905070	+	hsa_circ_0016268	588	211	A549	NA	NA	ANNOTATED, CDS, coding, INTERNAL, OVCODE, OVEXON	NM_004759	MAPKAPK2	Salzman2013
chr12:56486530-56486860	+	hsa_circ_0026816	330	165	A549	NA	NA	ANNOTATED, CDS, coding, INTERNAL, OVCODE, OVEXON	NM_001982	ERBB3	Salzman2013
chr3:58095736-58127656	+	hsa_circ_0066334	31920	2951	A549	NA	NA	ANNOTATED, CDS, coding, INTERNAL, OVCODE, OVEXON	NM_001164317	FLNB	Salzman2013
chr17:27794162-27805365	+	hsa_circ_0042758	11203	317	A549	NA	NA	ANNOTATED, CDS, coding, INTERNAL, OVCODE, OVEXON	NM_020791	TAOK1	Salzman2013
chrX:153592893-153593325	-	hsa_circ_0092013	432	331	A549	NA	NA	ANNOTATED, CDS, coding, INTERNAL, OVCODE, OVEXON	NM_001110556	FLNA	Salzman2013
chr17:29546022-29556483	+	hsa_circ_0042902	10461	1323	A549	NA	NA	ANNOTATED, CDS, coding, INTERNAL, OVCODE, OVEXON	NM_001042492	NF1	Salzman2013
chr3:53699686-53787709	+	hsa_circ_0066191	88023	3080	A549	2	NA	ANNOTATED, CDS, coding, INTERNAL, OVCODE, OVEXON	NM_000720	CACNA1D	Salzman2013
chr7:81579417-81799925	-	hsa_circ_0080917	220508	3272	A549	NA	NA	ANNOTATED, CDS, coding, OVCODE, OVERLAPTX, OVEXON, UTR3	NM_000722	CACNA2D1	Salzman2013
chr17:27778472-27818883	+	hsa_circ_0042753	40411	925	A549	2	NA	ANNOTATED, CDS, coding, INTERNAL, OVCODE, OVEXON, UTR5	NM_020791	TAOK1	Salzman2013
chr4:75245164-75245251	+	hsa_circ_0069990	87	87	A549	7	NA	ANNOTATED, CDS, coding, INTERNAL, OVCODE, OVEXON	NM_001432	EREG	Salzman2013
chr12:56480314-56486860	+	hsa_circ_0026811	6546	853	A549	NA	NA	ANNOTATED, CDS, coding, INTERNAL, OVCODE, OVEXON	NM_001982	ERBB3	Salzman2013
chr7:128482628-128483631	+	hsa_circ_0082210	1003	546	A549	5	NA	ANNOTATED, CDS, coding, INTERNAL, OVCODE, OVEXON	NM_001458	FLNC	Salzman2013
chr17:43366601-43366671	-	hsa_circ_0044174	70	70	A549	NA	NA	ANNOTATED, CDS, coding, INTERNAL, OVCODE, OVEXON	NM_003954	MAP3K14	Salzman2013
chr7:140449086-140500281	-	hsa_circ_0082745	51195	1132	A549	NA	NA	ANNOTATED, CDS, coding, INTERNAL, OVCODE, OVERLAPTX, OVEXON	NM_004333	BRAF	Salzman2013
chr17:29665019-29701147	+	hsa_circ_0042932	36128	1813	A549	NA	NA	ALT_ACCEPTOR, ALT_DONOR, CDS, coding, INTERNAL, intronic, OVCODE, OVEXON	NM_001042492	NF1	Salzman2013
chr19:11618805-11639680	-	hsa_circ_0049482	20875	940	A549	NA	NA	ANNOTATED, CDS, coding, OVCODE, OVERLAPTX, OVEXON, UTR5	NM_001243204	ECSIT	Salzman2013
chr3:58062772-58124256	+	hsa_circ_0066294	61484	4910	A549	NA	NA	ANNOTATED, CDS, coding, INTERNAL, OVCODE, OVEXON	NM_001164317	FLNB	Salzman2013
chr16:1250255-1257430	+	hsa_circ_0037278	7175	2260	A549	NA	NA	ANNOTATED, CDS, coding, INTERNAL, OVCODE, OVERLAPTX, OVEXON	NM_021098	CACNA1H	Salzman2013
chr3:58092406-58135729	+	hsa_circ_0066324	43323	4590	A549	NA	NA	ANNOTATED, CDS, coding, INTERNAL, OVCODE, OVEXON	NM_001164317	FLNB	Salzman2013
chrX:153284647-153285342	-	hsa_circ_0091828	695	515	A549	NA	NA	ANNOTATED, CDS, coding, OVCODE, OVERLAPTX, OVEXON, UTR5	NM_001569	IRAK1	Salzman2013
chr12:52448110-52450429	+	hsa_circ_0026352	2319	1160	A549	NA	NA	ANNOTATED, CDS, coding, INTERNAL, OVCODE, OVERLAPTX, OVEXON, UTR5	NM_002135	NR4A1	Salzman2013
chr8:99538969-99787047	-	hsa_circ_0085042	248078	1291	A549	NA	NA	ANNOTATED, CDS, coding, INTERNAL, OVCODE, OVERLAPTX, OVEXON	NM_006281	STK3	Salzman2013
chr17:11958205-12028688	+	hsa_circ_0042093	70483	776	A549	NA	NA	ANNOTATED, CDS, coding, INTERNAL, OVCODE, OVERLAPTX, OVEXON	NM_003010	MAP2K4	Salzman2013
chr3:58092406-58140655	+	hsa_circ_0066325	48249	5118	A549	NA	NA	ANNOTATED, CDS, coding, INTERNAL, OVCODE, OVEXON	NM_001164317	FLNB	Salzman2013
chr1:186862142-186909226	+	hsa_circ_0015730	47084	918	A549	NA	NA	ANNOTATED, CDS, coding, INTERNAL, OVCODE, OVERLAPTX, OVEXON	NM_024420	PLA2G4A	Salzman2013
chr15:67984816-68020283	+	hsa_circ_0036037	35467	227	A549	NA	NA	ANNOTATED, CDS, coding, INTERNAL, OVCODE, OVERLAPTX, OVEXON	NM_145160	MAP2K5	Salzman2013
chr17:26490568-26519239	+	hsa_circ_0042518	28671	778	A549	NA	NA	ANNOTATED, CDS, coding, INTERNAL, OVCODE, OVERLAPTX, OVEXON	NM_016231	NLK	Salzman2013
chr20:3776400-3783619	+	hsa_circ_0059324	7219	2035	A549	NA	NA	ANNOTATED, CDS, coding, OVCODE, OVEXON, UTR5	NM_021873	CDC25B	Salzman2013
chr15:67855620-67885312	+	hsa_circ_0036027	29692	296	A549	NA	NA	ANNOTATED, CDS, coding, INTERNAL, OVCODE, OVERLAPTX, OVEXON	NM_145160	MAP2K5	Salzman2013
chr6:43143443-43143705	+	hsa_circ_0076487	262	262	A549	NA	NA	ANNOTATED, CDS, coding, INTERNAL, OVCODE, OVEXON	NM_003131	SRF	Salzman2013
chr3:58111307-58128479	+	hsa_circ_0066344	17172	1479	A549	NA	NA	ANNOTATED, CDS, coding, INTERNAL, OVCODE, OVEXON	NM_001164317	FLNB	Salzman2013
chr20:3781900-3786761	+	hsa_circ_0059327	4861	2191	A549	NA	NA	ANNOTATED, CDS, coding, OVCODE, OVEXON, UTR3	NM_021873	CDC25B	Salzman2013
chrX:153586812-153593087	-	hsa_circ_0091956	6275	2770	A549	NA	NA	ANNOTATED, CDS, coding, INTERNAL, OVCODE, OVEXON	NM_001110556	FLNA	Salzman2013
chrX:153586812-153590155	-	hsa_circ_0091955	3343	1772	A549	NA	NA	ANNOTATED, CDS, coding, INTERNAL, OVCODE, OVEXON	NM_001110556	FLNA	Salzman2013
chr12:52449813-52451314	+	hsa_circ_0026353	1501	664	A549	NA	NA	ANNOTATED, CDS, coding, INTERNAL, OVCODE, OVERLAPTX, OVEXON	NM_002135	NR4A1	Salzman2013
chr1:243727021-243859018	-	hsa_circ_0017243	131997	902	A549	NA	NA	ANNOTATED, CDS, coding, INTERNAL, OVCODE, OVERLAPTX, OVEXON	NM_005465	AKT3	Salzman2013
chrX:153791024-153791168	+	hsa_circ_0092132	144	144	A549	NA	NA	ANNOTATED, CDS, coding, INTERNAL, OVCODE, OVEXON	NM_001099857	IKBKG	Salzman2013
chr2:102440389-102483771	+	hsa_circ_0055909	43382	2040	A549	NA	NA	ANNOTATED, CDS, coding, INTERNAL, OVCODE, OVEXON	NM_001242559	MAP4K4	Salzman2013
chr17:7573926-7578554	-	hsa_circ_0041947	4628	858	A549	NA	NA	ANNOTATED, CDS, coding, INTERNAL, OVCODE, OVEXON, UTR3	NM_001126114	TP53	Salzman2013
chr17:37339965-37343854	-	hsa_circ_0043394	3889	894	A549	NA	NA	ANNOTATED, CDS, coding, INTERNAL, OVCODE, OVEXON	NM_199247	CACNB1	Salzman2013
chr3:141272698-141295948	+	hsa_circ_0067589	23250	1063	A549	1	NA	ANNOTATED, CDS, coding, INTERNAL, OVCODE, OVEXON	NM_006506	RASA2	Salzman2013
chr10:112266692-112271302	+	hsa_circ_0020014	4610	1745	A549	NA	NA	ANNOTATED, CDS, coding, OVCODE, OVEXON, UTR3	NM_004419	DUSP5	Salzman2013
chr17:27802687-27807499	+	hsa_circ_0042761	4812	359	A549	NA	NA	ANNOTATED, CDS, coding, INTERNAL, OVCODE, OVEXON	NM_020791	TAOK1	Salzman2013
chr8:42129600-42147791	+	hsa_circ_0084098	18191	336	A549	NA	NA	ANNOTATED, INTERNAL, ncRNA, OVCODE, OVEXON	NR_033818	IKBKB	Salzman2013
chrX:153284881-153285049	-	hsa_circ_0091829	168	168	A549	NA	NA	ANNOTATED, CDS, coding, INTERNAL, OVCODE, OVERLAPTX, OVEXON	NM_001569	IRAK1	Salzman2013
chr12:118615005-118619412	-	hsa_circ_0028655	4407	366	A549	NA	NA	ANNOTATED, CDS, coding, INTERNAL, OVCODE, OVEXON	NM_016281	TAOK3	Salzman2013
chrX:153581921-153592533	-	hsa_circ_0091918	10612	3724	A549	NA	NA	ANNOTATED, CDS, coding, INTERNAL, OVCODE, OVEXON	NM_001110556	FLNA	Salzman2013
chrX:153585618-153587522	-	hsa_circ_0091938	1904	666	A549	NA	NA	ANNOTATED, CDS, coding, INTERNAL, OVCODE, OVEXON	NM_001110556	FLNA	Salzman2013
chr3:58121705-58135729	+	hsa_circ_0066364	14024	1573	A549	NA	NA	ANNOTATED, CDS, coding, INTERNAL, OVCODE, OVEXON	NM_001164317	FLNB	Salzman2013
chr10:112262478-112271302	+	hsa_circ_0020013	8824	1894	A549	NA	NA	ANNOTATED, CDS, coding, OVCODE, OVEXON, UTR3	NM_004419	DUSP5	Salzman2013
chr16:1779487-1779579	+	hsa_circ_0037333	92	92	A549	2	Simple_repeat	ANNOTATED, CDS, coding, INTERNAL, OVCODE, OVEXON	NM_015133	MAPK8IP3	Salzman2013
chr3:58081867-58129340	+	hsa_circ_0066307	47473	4612	A549	NA	NA	ANNOTATED, CDS, coding, INTERNAL, OVCODE, OVEXON	NM_001164317	FLNB	Salzman2013
chr16:1756220-1798721	+	hsa_circ_0037332	42501	1333	A549	NA	Simple_repeat	ANNOTATED, CDS, coding, OVCODE, OVERLAPTX, OVEXON, UTR5	NM_015133	MAPK8IP3	Salzman2013
chr3:58063982-58135729	+	hsa_circ_0066299	71747	6257	A549	NA	NA	ALT_ACCEPTOR, CDS, coding, INTERNAL, intronic, OVCODE, OVEXON	NM_001164317	FLNB	Salzman2013
chrX:153585618-153594838	-	hsa_circ_0091945	9220	3904	A549	NA	NA	ANNOTATED, CDS, coding, INTERNAL, OVCODE, OVEXON	NM_001110556	FLNA	Salzman2013
chr2:39542450-39583480	-	hsa_circ_0054209	41030	843	A549	NA	NA	ANNOTATED, CDS, coding, INTERNAL, OVCODE, OVEXON	NM_003618	MAP4K3	Salzman2013
chr7:128494466-128499328	+	hsa_circ_0082226	4862	2202	A549	NA	NA	ANNOTATED, CDS, coding, OVCODE, OVERLAPTX, OVEXON, UTR3	NM_001458	FLNC	Salzman2013
chr1:112233955-112238031	+	hsa_circ_0013517	4076	153	A549	NA	NA	ANNOTATED, CDS, coding, INTERNAL, OVCODE, OVERLAPTX, OVEXON, UTR5	NM_001010935	RAP1A	Salzman2013
chr3:58087929-58107230	+	hsa_circ_0066317	19301	1781	A549	NA	NA	ANNOTATED, CDS, coding, INTERNAL, OVCODE, OVEXON	NM_001164317	FLNB	Salzman2013
chr3:58108819-58129340	+	hsa_circ_0066339	20521	2392	A549	4	NA	ANNOTATED, CDS, coding, INTERNAL, OVCODE, OVEXON	NM_001164317	FLNB	Salzman2013
chr3:58067355-58067503	+	hsa_circ_0066303	148	148	A549	NA	NA	ANNOTATED, CDS, coding, INTERNAL, OVCODE, OVEXON	NM_001164317	FLNB	Salzman2013
chr17:29559090-29653270	+	hsa_circ_0042919	94180	2071	A549	NA	NA	ANNOTATED, CDS, coding, INTERNAL, OVCODE, OVERLAPTX, OVEXON	NM_001042492	NF1	Salzman2013
chr12:118671478-118673476	-	hsa_circ_0028667	1998	206	A549	NA	NA	ANNOTATED, CDS, coding, INTERNAL, OVCODE, OVEXON	NM_016281	TAOK3	Salzman2013
chr16:1250255-1265081	+	hsa_circ_0037280	14826	4236	A549	2	NA	ANNOTATED, CDS, coding, INTERNAL, OVCODE, OVERLAPTX, OVEXON	NM_021098	CACNA1H	Salzman2013
chrX:153582282-153582659	-	hsa_circ_0091920	377	270	A549	NA	NA	ANNOTATED, CDS, coding, INTERNAL, OVCODE, OVEXON	NM_001110556	FLNA	Salzman2013
chr7:550445-552092	-	hsa_circ_0079037	1647	293	A549	NA	NA	ANNOTATED, CDS, coding, INTERNAL, OVCODE, OVEXON	NM_002607	PDGFA	Salzman2013
chr3:53531178-53707843	+	hsa_circ_0066188	176665	1153	A549	NA	NA	ANNOTATED, CDS, coding, INTERNAL, OVCODE, OVERLAPTX, OVEXON	NM_000720	CACNA1D	Salzman2013
chr17:29559717-29664898	+	hsa_circ_0042920	105181	3390	A549	NA	NA	ANNOTATED, CDS, coding, INTERNAL, OVCODE, OVERLAPTX, OVEXON	NM_001042492	NF1	Salzman2013
chr4:160225493-160263099	+	hsa_circ_0071344	37606	2375	A549	NA	NA	ANNOTATED, CDS, coding, INTERNAL, OVCODE, OVERLAPTX, OVEXON	NM_014247	RAPGEF2	Salzman2013
chrX:153586812-153588273	-	hsa_circ_0091954	1461	793	A549	NA	NA	ANNOTATED, CDS, coding, INTERNAL, OVCODE, OVEXON	NM_001110556	FLNA	Salzman2013
chr7:140476711-140476888	-	hsa_circ_0082751	177	177	A549	NA	NA	ANNOTATED, CDS, coding, INTERNAL, OVCODE, OVEXON	NM_004333	BRAF	Salzman2013
chr17:27804678-27805365	+	hsa_circ_0042763	687	143	A549	NA	NA	ANNOTATED, CDS, coding, INTERNAL, OVCODE, OVEXON	NM_020791	TAOK1	Salzman2013
chr1:27687836-27691403	-	hsa_circ_0011063	3567	1396	A549	NA	NA	ANNOTATED, CDS, coding, INTERNAL, OVCODE, OVEXON	NM_004672	MAP3K6	Salzman2013
chr17:64641500-64806862	+	hsa_circ_0045374	165362	8326	A549, Ag04450	NA, NA	NA	ANNOTATED, CDS, coding, OVCODE, OVERLAPTX, OVEXON, UTR3	NM_002737	PRKCA	Salzman2013
chrX:153576899-153580389	-	hsa_circ_0091832	3490	1492	A549, Ag04450	NA, NA	NA	ANNOTATED, CDS, coding, OVCODE, OVERLAPTX, OVEXON, UTR3	NM_001110556	FLNA	Salzman2013
chrX:153576899-153595218	-	hsa_circ_0091855	18319	7393	A549, Ag04450	NA, NA	NA	ANNOTATED, CDS, coding, OVCODE, OVERLAPTX, OVEXON, UTR3	NM_001110556	FLNA	Salzman2013
chr9:139804371-139811067	+	hsa_circ_0089604	6696	150	A549, Ag04450, Bj	2, 5, 2	NA	ANNOTATED, CDS, coding, INTERNAL, OVCODE, OVEXON	NM_021138	TRAF2	Salzman2013
chrX:153581139-153593087	-	hsa_circ_0091904	11948	4551	A549, Ag04450, Bj, Gm12878, H1hesc, Helas3, Huvec, Nhek	NA, NA, NA, NA, NA, NA, NA, NA	NA	ANNOTATED, CDS, coding, INTERNAL, OVCODE, OVEXON	NM_001110556	FLNA	Salzman2013
chrX:153590609-153590700	-	hsa_circ_0092004	91	91	A549, Ag04450, Bj, Gm12878, H1hesc, Helas3, K562, Mcf7	4, 3, 1, NA, NA, NA, 2, 1	NA	ANNOTATED, CDS, coding, INTERNAL, OVCODE, OVEXON	NM_001110556	FLNA	Salzman2013
chr8:38297823-38315052	-	hsa_circ_0084010	17229	247	A549, Ag04450, Bj, Gm12878, H1hesc, Sknshra	NA, NA, NA, NA, NA, NA	NA	ANNOTATED, CDS, coding, INTERNAL, OVCODE, OVERLAPTX, OVEXON, UTR5	NM_001174064	FGFR1	Salzman2013
chr7:75933300-75933614	+	hsa_circ_0080788	314	314	A549, Ag04450, Bj, Gm12878, Helas3, Hepg2, Huvec, K562, Mcf7, Nhek, Nhlf	NA, NA, NA, NA, NA, NA, NA, NA, NA, NA, NA	NA	ANNOTATED, CDS, coding, OVCODE, OVEXON, UTR3	NM_001540	HSPB1	Salzman2013
chr12:12672795-12715448	-	hsa_circ_0025500	42653	1130	A549, Ag04450, Bj, Gm12878, Helas3, Hepg2, K562	NA, NA, NA, NA, NA, NA, NA	NA	ANNOTATED, CDS, coding, OVCODE, OVEXON, UTR5	NM_030640	DUSP16	Salzman2013
chrX:153275956-153285049	-	hsa_circ_0091821	9093	3356	A549, Ag04450, Bj, Gm12878, Helas3, K562, Nhek, Sknshra	NA, NA, NA, NA, NA, NA, NA, NA	NA	ANNOTATED, CDS, coding, OVCODE, OVERLAPTX, OVEXON, UTR3	NM_001569	IRAK1	Salzman2013
chrX:153593188-153595912	-	hsa_circ_0092015	2724	1108	A549, Ag04450, Bj, Gm12878, Hsmm, Huvec, Mcf7, Nhek	NA, NA, NA, NA, NA, NA, NA, NA	NA	ANNOTATED, CDS, coding, INTERNAL, OVCODE, OVEXON	NM_001110556	FLNA	Salzman2013
chrX:153594675-153595912	-	hsa_circ_0092020	1237	508	A549, Ag04450, Bj, H1hesc, Helas3, Hepg2, Hsmm, Huvec, K562, Mcf7, Nhek, Nhlf	NA, NA, NA, NA, NA, NA, NA, NA, NA, NA, NA, NA	NA	ANNOTATED, CDS, coding, INTERNAL, OVCODE, OVEXON	NM_001110556	FLNA	Salzman2013
chr8:38271435-38283763	-	hsa_circ_0084002	12328	1671	A549, Ag04450, Bj, H1hesc, Helas3, Hepg2, Hsmm, Huvec, Nhek, Nhlf	NA, NA, NA, NA, NA, NA, NA, NA, NA, NA	NA	ANNOTATED, CDS, coding, INTERNAL, OVCODE, OVERLAPTX, OVEXON	NM_023110	FGFR1	Salzman2013
chr8:38271435-38272419	-	hsa_circ_0083999	984	438	A549, Ag04450, Bj, H1hesc, Helas3, Hepg2, Hsmm, Huvec, Nhlf, Sknshra	NA, NA, NA, NA, NA, NA, NA, NA, NA, NA	NA	ANNOTATED, CDS, coding, INTERNAL, OVCODE, OVERLAPTX, OVEXON	NM_001174064	FGFR1	Salzman2013
chrX:153576899-153583440	-	hsa_circ_0091840	6541	3292	A549, Ag04450, Bj, H1hesc, Helas3, Hepg2, Hsmm, Mcf7, Nhlf	NA, NA, NA, NA, NA, NA, NA, NA, NA	NA	ANNOTATED, CDS, coding, OVCODE, OVERLAPTX, OVEXON, UTR3	NM_001110556	FLNA	Salzman2013
chr17:64298925-64302245	+	hsa_circ_0045361	3320	249	A549, Ag04450, Bj, H1hesc, Helas3, Hepg2, Sknshra	NA, NA, NA, NA, NA, NA, NA	NA	ANNOTATED, CDS, coding, OVCODE, OVEXON, UTR5	NM_002737	PRKCA	Salzman2013
chrX:153594675-153596458	-	hsa_circ_0092021	1783	855	A549, Ag04450, Bj, H1hesc, Helas3, Hsmm, K562, Mcf7, Nhek, Nhlf	NA, NA, NA, NA, NA, NA, NA, NA, NA, NA	NA	ANNOTATED, CDS, coding, INTERNAL, OVCODE, OVEXON	NM_001110556	FLNA	Salzman2013
chr7:81613950-81624255	-	hsa_circ_0080924	10305	211	A549, Ag04450, Bj, H1hesc, Helas3, Huvec, Sknshra	NA, NA, NA, NA, NA, NA, NA	NA	ANNOTATED, CDS, coding, INTERNAL, OVCODE, OVEXON	NM_000722	CACNA2D1	Salzman2013
chrX:153581139-153590516	-	hsa_circ_0091902	9377	3723	A549, Ag04450, Bj, H1hesc, Helas3, Huvec, Sknshra	NA, NA, NA, NA, NA, NA, NA	NA	ANNOTATED, CDS, coding, INTERNAL, OVCODE, OVEXON	NM_001110556	FLNA	Salzman2013
chr15:99250790-99442850	+	hsa_circ_0037020	192060	1153	A549, Ag04450, Bj, H1hesc, Helas3, Mcf7	NA, NA, NA, NA, NA, NA	NA	ANNOTATED, CDS, coding, INTERNAL, OVCODE, OVERLAPTX, OVEXON	NM_000875	IGF1R	Salzman2013
chr1:243736227-244006584	-	hsa_circ_0017248	270357	931	A549, Ag04450, Bj, H1hesc, Sknshra	NA, NA, NA, NA, NA	NA	ANNOTATED, CDS, coding, OVCODE, OVERLAPTX, OVEXON, UTR5	NM_005465	AKT3	Salzman2013
chrX:153581139-153581292	-	hsa_circ_0091894	153	153	A549, Ag04450, Bj, Helas3, Hepg2, K562, Nhek, Sknshra	16, 21, 48, 2, 3, 15, 8, NA	NA	ANNOTATED, CDS, coding, INTERNAL, OVCODE, OVEXON	NM_001110556	FLNA	Salzman2013
chrX:153578016-153581043	-	hsa_circ_0091861	3027	1173	A549, Ag04450, Bj, Hepg2, Hsmm	NA, NA, NA, NA, NA	NA	ANNOTATED, CDS, coding, INTERNAL, OVCODE, OVERLAPTX, OVEXON	NM_001110556	FLNA	Salzman2013
chrX:153590346-153590700	-	hsa_circ_0091995	354	261	A549, Ag04450, Bj, Hepg2, Huvec	3, 2, NA, NA, NA	NA	ANNOTATED, CDS, coding, INTERNAL, OVCODE, OVEXON	NM_001110556	FLNA	Salzman2013
chr1:243776972-244006584	-	hsa_circ_0017252	229612	808	A549, Ag04450, Bj, Hmec, Huvec, Sknshra	NA, NA, NA, NA, NA, NA	NA	ANNOTATED, CDS, coding, OVCODE, OVERLAPTX, OVEXON, UTR5	NM_005465	AKT3	Salzman2013
chrX:153576899-153583079	-	hsa_circ_0091839	6180	3044	A549, Ag04450, Bj, Hsmm, Huvec, Nhek, Nhlf	NA, NA, NA, NA, NA, NA, NA	NA	ANNOTATED, CDS, coding, OVCODE, OVERLAPTX, OVEXON, UTR3	NM_001110556	FLNA	Salzman2013
chrX:153590037-153593854	-	hsa_circ_0091991	3817	1515	A549, Ag04450, Bj, K562, Nhek	NA, NA, NA, NA, NA	NA	ANNOTATED, CDS, coding, INTERNAL, OVCODE, OVEXON	NM_001110556	FLNA	Salzman2013
chr7:81613950-81626566	-	hsa_circ_0080925	12616	283	A549, Ag04450, Bj, Sknshra	NA, NA, NA, NA	NA	ANNOTATED, CDS, coding, INTERNAL, OVCODE, OVEXON	NM_000722	CACNA2D1	Salzman2013
chr4:103446668-103488292	+	hsa_circ_0070526	41624	414	A549, Ag04450, Gm12878	2, 1, 2	NA	ANNOTATED, CDS, coding, INTERNAL, OVCODE, OVERLAPTX, OVEXON, UTR5	NM_003998	NFKB1	Salzman2013
chr15:99250790-99459360	+	hsa_circ_0037022	208570	1902	A549, Ag04450, Gm12878, H1hesc, Helas3	NA, NA, NA, NA, NA	NA	ANNOTATED, CDS, coding, INTERNAL, OVCODE, OVERLAPTX, OVEXON	NM_000875	IGF1R	Salzman2013
chr12:112308888-112308984	+	hsa_circ_0028310	96	96	A549, Ag04450, Gm12878, H1hesc, Helas3, Hmec, Huvec, K562	NA, NA, NA, NA, NA, NA, NA, NA	NA	ANNOTATED, CDS, coding, INTERNAL, OVCODE, OVEXON	NM_139078	MAPKAPK5	Salzman2013
chr1:206902379-206907630	+	hsa_circ_0016263	5251	2888	A549, Ag04450, Gm12878, K562, Mcf7, Nhek	NA, NA, NA, NA, NA, NA	NA	ANNOTATED, CDS, coding, OVCODE, OVEXON, UTR3	NM_004759	MAPKAPK2	Salzman2013
chr12:118671478-118704564	-	hsa_circ_0028670	33086	836	A549, Ag04450, Gm12878, Nhek	NA, 1, NA, 12	NA	ANNOTATED, CDS, coding, INTERNAL, OVCODE, OVERLAPTX, OVEXON, UTR5	NM_016281	TAOK3	Salzman2013
chr3:58118534-58129340	+	hsa_circ_0066354	10806	1035	A549, Ag04450, H1hesc, Helas3, Hepg2, Huvec, K562, Mcf7, Nhek, Sknshra	NA, NA, NA, NA, NA, 1, NA, NA, NA, NA	NA	ANNOTATED, CDS, coding, INTERNAL, OVCODE, OVEXON	NM_001164317	FLNB	Salzman2013
chr8:38271435-38272147	-	hsa_circ_0083998	712	315	A549, Ag04450, H1hesc, Helas3, Hepg2, Huvec, Nhek, Nhlf	NA, NA, NA, NA, NA, NA, NA, NA	NA	ANNOTATED, CDS, coding, INTERNAL, OVCODE, OVERLAPTX, OVEXON	NM_001174064	FGFR1	Salzman2013
chrX:153594675-153595218	-	hsa_circ_0092019	543	360	A549, Ag04450, H1hesc, Hsmm, Huvec, K562, Mcf7, Nhek, Nhlf	NA, NA, NA, NA, NA, NA, NA, NA, NA	NA	ANNOTATED, CDS, coding, INTERNAL, OVCODE, OVEXON	NM_001110556	FLNA	Salzman2013
chr8:38271435-38285611	-	hsa_circ_0084003	14176	1844	A549, Ag04450, Helas3, Hepg2	NA, NA, NA, NA	NA	ANNOTATED, CDS, coding, INTERNAL, OVCODE, OVERLAPTX, OVEXON	NM_023110	FGFR1	Salzman2013
chr4:160264130-160264556	+	hsa_circ_0071355	426	336	A549, Ag04450, Helas3, Hepg2, Huvec, K562, Sknshra	NA, NA, NA, NA, NA, NA, NA	NA	ANNOTATED, CDS, coding, INTERNAL, OVCODE, OVEXON	NM_014247	RAPGEF2	Salzman2013
chr3:58104598-58112489	+	hsa_circ_0066336	7891	1477	A549, Ag04450, Helas3, Hepg2, Mcf7, Nhek, Sknshra	9, 5, NA, 4, 6, NA, NA	NA	ANNOTATED, CDS, coding, INTERNAL, OVCODE, OVEXON	NM_001164317	FLNB	Salzman2013
chr22:21271713-21308037	+	hsa_circ_0062400	36324	5325	A549, Ag04450, Helas3, K562	NA, NA, NA, NA	NA	ANNOTATED, CDS, coding, OVCODE, OVEXON, UTR3, UTR5	NM_005207	CRKL	Salzman2013
chr3:58092406-58107230	+	hsa_circ_0066322	14824	1379	A549, Ag04450, Helas3, Nhek	6, 1, 2, NA	NA	ANNOTATED, CDS, coding, INTERNAL, OVCODE, OVEXON	NM_001164317	FLNB	Salzman2013
chrX:153582282-153582851	-	hsa_circ_0091921	569	373	A549, Ag04450, Helas3, Nhek	NA, NA, NA, NA	NA	ANNOTATED, CDS, coding, INTERNAL, OVCODE, OVEXON	NM_001110556	FLNA	Salzman2013
chrX:153576899-153582095	-	hsa_circ_0091836	5196	2575	A549, Ag04450, Hepg2, Hsmm, Nhek	NA, NA, NA, NA, NA	NA	ANNOTATED, CDS, coding, OVCODE, OVERLAPTX, OVEXON, UTR3	NM_001110556	FLNA	Salzman2013
chr3:58118534-58154385	+	hsa_circ_0066362	35851	3027	A549, Ag04450, Hepg2, Nhek	NA, NA, NA, NA	NA	ANNOTATED, CDS, coding, INTERNAL, OVCODE, OVERLAPTX, OVEXON	NM_001164317	FLNB	Salzman2013
chr3:58112328-58135729	+	hsa_circ_0066347	23401	2276	A549, Ag04450, Huvec, Nhek	NA, NA, NA, NA	NA	ANNOTATED, CDS, coding, INTERNAL, OVCODE, OVEXON	NM_001164317	FLNB	Salzman2013
chrX:153590346-153590516	-	hsa_circ_0091994	170	170	A549, Ag04450, K562, Nhek, Sknshra	NA, 13, NA, 19, 9	NA	ANNOTATED, CDS, coding, INTERNAL, OVCODE, OVEXON	NM_001110556	FLNA	Salzman2013
chr7:6426842-6439819	+	hsa_circ_0079344	12977	310	A549, Ag04450, K562, Sknshra	NA, NA, NA, NA	NA	ANNOTATED, CDS, coding, INTERNAL, OVCODE, OVEXON	NM_018890	RAC1	Salzman2013
chrX:153590346-153594592	-	hsa_circ_0091999	4246	1598	A549, Bj	NA, NA	NA	ANNOTATED, CDS, coding, INTERNAL, OVCODE, OVEXON	NM_001110556	FLNA	Salzman2013
chr12:49217126-49222726	+	hsa_circ_0026060	5600	2454	A549, Bj	NA, NA	NA	ANNOTATED, CDS, coding, OVCODE, OVERLAPTX, OVEXON, UTR3	NM_000725	CACNB3	Salzman2013
chr7:128491508-128499328	+	hsa_circ_0082223	7820	3261	A549, Bj	NA, NA	NA	ANNOTATED, CDS, coding, OVCODE, OVERLAPTX, OVEXON, UTR3	NM_001458	FLNC	Salzman2013
chr5:172196577-172197634	-	hsa_circ_0075045	1057	412	A549, Bj	NA, NA	NA	ALT_ACCEPTOR, CDS, coding, INTERNAL, OVCODE, OVERLAPTX, OVEXON	NM_004417	DUSP1	Salzman2013
chr16:1798602-1798721	+	hsa_circ_0037336	119	119	A549, Bj	NA, 6	NA	ANNOTATED, CDS, coding, INTERNAL, OVCODE, OVEXON	NM_015133	MAPK8IP3	Salzman2013
chr3:58062772-58067503	+	hsa_circ_0066290	4731	495	A549, Bj, Gm12878, H1hesc, Helas3, Hepg2, Huvec, K562, Nhek, Sknshra	5, NA, 2, NA, 5, 1, NA, NA, NA, NA	NA	ANNOTATED, CDS, coding, INTERNAL, OVCODE, OVEXON	NM_001164317	FLNB	Salzman2013
chr17:26512204-26512291	+	hsa_circ_0042521	87	87	A549, Bj, Gm12878, Hepg2, Huvec, K562, Mcf7, Nhek, Sknshra	18, 11, 11, 18, 3, 1, NA, NA, 4	NA	ANNOTATED, CDS, coding, INTERNAL, OVCODE, OVEXON	NM_016231	NLK	Salzman2013
chr8:38279314-38283763	-	hsa_circ_0084006	4449	460	A549, Bj, H1hesc	NA, NA, NA	NA	ANNOTATED, CDS, coding, INTERNAL, OVCODE, OVERLAPTX, OVEXON	NM_001174064	FGFR1	Salzman2013
chr3:58118534-58128479	+	hsa_circ_0066353	9945	894	A549, Bj, H1hesc, Helas3, Huvec, Nhek	NA, NA, NA, NA, NA, NA	NA	ANNOTATED, CDS, coding, INTERNAL, OVCODE, OVEXON	NM_001164317	FLNB	Salzman2013
chr19:2477026-2477249	+	hsa_circ_0048418	223	223	A549, Bj, Helas3	1, 4, NA	NA	ANNOTATED, CDS, coding, INTERNAL, OVCODE, OVEXON	NM_015675	GADD45B	Salzman2013
chr3:58118534-58149057	+	hsa_circ_0066361	30523	2808	A549, Bj, Helas3, Hepg2, Huvec	NA, NA, NA, NA, NA	NA	ANNOTATED, CDS, coding, INTERNAL, OVCODE, OVERLAPTX, OVEXON	NM_001164317	FLNB	Salzman2013
chr7:75931874-75933614	+	hsa_circ_0080785	1740	897	A549, Bj, Helas3, Hsmm, Mcf7, Nhek, Sknshra	NA, NA, NA, NA, NA, NA, NA	NA	ANNOTATED, CDS, coding, OVCODE, OVEXON, UTR3, UTR5	NM_001540	HSPB1	Salzman2013
chr3:58118534-58124256	+	hsa_circ_0066351	5722	719	A549, Bj, Helas3, Huvec, K562, Nhek, Sknshra	13, NA, 3, NA, NA, NA, NA	NA	ANNOTATED, CDS, coding, INTERNAL, OVCODE, OVEXON	NM_001164317	FLNB	Salzman2013
chr1:47034114-47037839	-	hsa_circ_0012346	3725	284	A549, Bj, Helas3, K562	6, NA, 2, 3	NA	ANNOTATED, CDS, coding, INTERNAL, OVCODE, OVERLAPTX, OVEXON	NM_003684	MKNK1	Salzman2013
chr3:58118534-58135954	+	hsa_circ_0066358	17420	1977	A549, Bj, Helas3, K562, Nhek	2, 3, 2, NA, 4	NA	ANNOTATED, CDS, coding, INTERNAL, OVCODE, OVEXON	NM_001164317	FLNB	Salzman2013
chr19:41850651-41854360	-	hsa_circ_0051218	3709	279	A549, Bj, Huvec, Sknshra	1, NA, 6, 1	NA	ANNOTATED, CDS, coding, INTERNAL, OVCODE, OVEXON	NM_000660	TGFB1	Salzman2013
chr22:22153300-22153417	-	hsa_circ_0062440	117	117	A549, Bj, K562	NA, NA, NA	NA	ANNOTATED, CDS, coding, INTERNAL, OVCODE, OVEXON	NM_002745	MAPK1	Salzman2013
chr22:21288066-21308037	+	hsa_circ_0062401	19971	4505	A549, Bj, K562	NA, NA, NA	NA	ANNOTATED, CDS, coding, OVCODE, OVEXON, UTR3	NM_005207	CRKL	Salzman2013
chrX:153590037-153593325	-	hsa_circ_0091990	3288	1253	A549, Bj, Nhek	NA, NA, NA	NA	ANNOTATED, CDS, coding, INTERNAL, OVCODE, OVEXON	NM_001110556	FLNA	Salzman2013
chrX:153581139-153593627	-	hsa_circ_0091906	12488	4812	A549, Bj, Sknshra	NA, NA, NA	NA	ANNOTATED, CDS, coding, INTERNAL, OVCODE, OVEXON	NM_001110556	FLNA	Salzman2013
chr2:175976295-175983097	-	hsa_circ_0057150	6802	629	A549, Gm12878	NA, NA	NA	ANNOTATED, CDS, coding, INTERNAL, OVCODE, OVEXON	NM_001880	ATF2	Salzman2013
chrX:153580251-153581292	-	hsa_circ_0091878	1041	681	A549, Gm12878	NA, NA	NA	ANNOTATED, CDS, coding, INTERNAL, OVCODE, OVEXON	NM_001110556	FLNA	Salzman2013
chrX:153275956-153284238	-	hsa_circ_0091819	8282	2952	A549, Gm12878	NA, NA	NA	ANNOTATED, CDS, coding, OVCODE, OVEXON, UTR3	NM_001569	IRAK1	Salzman2013
chr3:58084437-58095426	+	hsa_circ_0066312	10989	1176	A549, Gm12878, H1hesc, Helas3, Hepg2	NA, NA, NA, NA, NA	NA	ANNOTATED, CDS, coding, INTERNAL, OVCODE, OVEXON	NM_001164317	FLNB	Salzman2013
chr6:149691044-149691235	+	hsa_circ_0078199	191	191	A549, Gm12878, H1hesc, K562	1, 1, NA, 7	NA	ANNOTATED, CDS, coding, INTERNAL, OVCODE, OVEXON, UTR5	NM_015093	TAB2	Salzman2013
chr15:67984816-67985906	+	hsa_circ_0036035	1090	125	A549, Gm12878, Helas3, K562, Nhek	2, 3, 5, 10, 31	NA	ANNOTATED, CDS, coding, INTERNAL, OVCODE, OVERLAPTX, OVEXON	NM_145160	MAP2K5	Salzman2013
chr11:65365228-65373552	-	hsa_circ_0022843	8324	1474	A549, Gm12878, Hepg2, Huvec	NA, NA, NA, NA	NA	ALT_DONOR, CDS, coding, INTERNAL, OVCODE, OVEXON, UTR3	NM_002419	MAP3K11	Salzman2013
chr12:12633156-12674397	-	hsa_circ_0025497	41241	1180	A549, Gm12878, Sknshra	NA, NA, NA	NA	ANNOTATED, CDS, coding, INTERNAL, OVCODE, OVERLAPTX, OVEXON, UTR5	NM_030640	DUSP16	Salzman2013
chrX:153576899-153587522	-	hsa_circ_0091844	10623	3958	A549, H1hesc	NA, NA	NA	ANNOTATED, CDS, coding, OVCODE, OVERLAPTX, OVEXON, UTR3	NM_001110556	FLNA	Salzman2013
chr15:99439985-99442850	+	hsa_circ_0037029	2865	294	A549, H1hesc	6, NA	NA	ANNOTATED, CDS, coding, INTERNAL, OVCODE, OVEXON	NM_000875	IGF1R	Salzman2013
chrX:153275956-153284529	-	hsa_circ_0091820	8573	3056	A549, H1hesc	NA, NA	NA	ANNOTATED, CDS, coding, OVCODE, OVEXON, UTR3	NM_001569	IRAK1	Salzman2013
chr12:112318250-112318331	+	hsa_circ_0028316	81	81	A549, H1hesc	NA, NA	NA	ANNOTATED, CDS, coding, INTERNAL, OVCODE, OVEXON	NM_139078	MAPKAPK5	Salzman2013
chrX:153590346-153595912	-	hsa_circ_0092002	5566	2106	A549, H1hesc, Hepg2, Huvec, Nhek	NA, NA, NA, NA, NA	NA	ANNOTATED, CDS, coding, INTERNAL, OVCODE, OVEXON	NM_001110556	FLNA	Salzman2013
chr12:52446279-52451314	+	hsa_circ_0026351	5035	1692	A549, Helas3	NA, NA	NA	ANNOTATED, CDS, coding, INTERNAL, OVCODE, OVERLAPTX, OVEXON, UTR5	NM_002135	NR4A1	Salzman2013
chrX:153585618-153595218	-	hsa_circ_0091946	9600	4101	A549, Helas3	NA, NA	NA	ANNOTATED, CDS, coding, INTERNAL, OVCODE, OVEXON	NM_001110556	FLNA	Salzman2013
chrX:153585618-153590516	-	hsa_circ_0091942	4898	2313	A549, Helas3	NA, NA	NA	ANNOTATED, CDS, coding, INTERNAL, OVCODE, OVEXON	NM_001110556	FLNA	Salzman2013
chr3:58135576-58135729	+	hsa_circ_0066373	153	153	A549, Helas3	1, 4	NA	ANNOTATED, CDS, coding, INTERNAL, OVCODE, OVEXON	NM_001164317	FLNB	Salzman2013
chrX:153585801-153590700	-	hsa_circ_0091950	4899	2380	A549, Helas3	NA, NA	NA	ANNOTATED, CDS, coding, INTERNAL, OVCODE, OVEXON	NM_001110556	FLNA	Salzman2013
chr22:50692218-50694123	-	hsa_circ_0063897	1905	1740	A549, Helas3	NA, NA	NA	ALT_DONOR, CDS, coding, INTERNAL, intronic, OVCODE, OVEXON	NM_002969	MAPK12	Salzman2013
chr12:52451135-52451314	+	hsa_circ_0026354	179	179	A549, Helas3	NA, NA	NA	ANNOTATED, CDS, coding, INTERNAL, OVCODE, OVEXON	NM_002135	NR4A1	Salzman2013
chr3:58118534-58127656	+	hsa_circ_0066352	9122	791	A549, Helas3, Hepg2	NA, NA, 3	NA	ANNOTATED, CDS, coding, INTERNAL, OVCODE, OVEXON	NM_001164317	FLNB	Salzman2013
chr3:58118534-58134579	+	hsa_circ_0066356	16045	1701	A549, Helas3, Hepg2, Huvec	NA, 4, 6, NA	NA	ANNOTATED, CDS, coding, INTERNAL, OVCODE, OVEXON	NM_001164317	FLNB	Salzman2013
chr3:30713129-30715738	+	hsa_circ_0064656	2609	942	A549, Helas3, Huvec, Nhlf	6, 15, 6, NA	NA	ANNOTATED, CDS, coding, INTERNAL, OVCODE, OVEXON	NM_001024847	TGFBR2	Salzman2013
chrX:153585618-153588273	-	hsa_circ_0091941	2655	1164	A549, Helas3, K562	NA, NA, NA	NA	ANNOTATED, CDS, coding, INTERNAL, OVCODE, OVEXON	NM_001110556	FLNA	Salzman2013
chr6:136926346-137019820	-	hsa_circ_0077971	93474	2067	A549, Helas3, K562, Sknshra	NA, NA, NA, NA	NA	ANNOTATED, CDS, coding, INTERNAL, OVCODE, OVERLAPTX, OVEXON	NM_005923	MAP3K5	Salzman2013
chrX:153583192-153585991	-	hsa_circ_0091934	2799	462	A549, Helas3, Mcf7, Sknshra	7, 31, NA, 5	NA	ANNOTATED, CDS, coding, INTERNAL, OVCODE, OVEXON	NM_001110556	FLNA	Salzman2013
chr7:55229191-55270318	+	hsa_circ_0080228	41127	1773	A549, Helas3, Nhek	NA, NA, NA	NA	ANNOTATED, CDS, coding, INTERNAL, OVCODE, OVERLAPTX, OVEXON	NM_005228	EGFR	Salzman2013
chr1:186880379-186880521	+	hsa_circ_0015731	142	142	A549, Hepg2	1, NA	NA	ANNOTATED, CDS, coding, INTERNAL, OVCODE, OVEXON	NM_024420	PLA2G4A	Salzman2013
chr15:99250790-99456511	+	hsa_circ_0037021	205721	1734	A549, Hepg2	NA, NA	NA	ANNOTATED, CDS, coding, INTERNAL, OVCODE, OVERLAPTX, OVEXON	NM_000875	IGF1R	Salzman2013
chrX:153585618-153587774	-	hsa_circ_0091939	2156	827	A549, Hepg2	NA, NA	NA	ANNOTATED, CDS, coding, INTERNAL, OVCODE, OVEXON	NM_001110556	FLNA	Salzman2013
chr19:40761064-40761176	-	hsa_circ_0051080	112	112	A549, Hepg2	NA, NA	NA	ANNOTATED, CDS, coding, INTERNAL, OVCODE, OVEXON	NM_001626	AKT2	Salzman2013
chr4:103505838-103522166	+	hsa_circ_0070531	16328	825	A549, Hepg2	NA, NA	NA	ANNOTATED, CDS, coding, INTERNAL, OVCODE, OVEXON	NM_003998	NFKB1	Salzman2013
chrX:153590346-153592740	-	hsa_circ_0091997	2394	804	A549, Hepg2, Nhlf	NA, NA, NA	NA	ANNOTATED, CDS, coding, INTERNAL, OVCODE, OVEXON	NM_001110556	FLNA	Salzman2013
chrX:153580548-153589938	-	hsa_circ_0091886	9390	3825	A549, Hsmm	NA, NA	NA	ANNOTATED, CDS, coding, INTERNAL, OVCODE, OVEXON	NM_001110556	FLNA	Salzman2013
chr3:58064443-58095426	+	hsa_circ_0066301	30983	1782	A549, Huvec	NA, NA	NA	ANNOTATED, CDS, coding, INTERNAL, OVCODE, OVEXON	NM_001164317	FLNB	Salzman2013
chr7:140501211-140508795	-	hsa_circ_0082764	7584	356	A549, Huvec, K562	NA, NA, NA	NA	ANNOTATED, CDS, coding, INTERNAL, OVCODE, OVEXON	NM_004333	BRAF	Salzman2013
chr19:41836811-41854360	-	hsa_circ_0051211	17549	963	A549, K562	NA, NA	NA	ANNOTATED, CDS, coding, OVCODE, OVERLAPTX, OVEXON, UTR3	NM_000660	TGFB1	Salzman2013
chr8:99608259-99719539	-	hsa_circ_0085044	111280	471	A549, K562	NA, NA	NA	ANNOTATED, CDS, coding, INTERNAL, OVCODE, OVERLAPTX, OVEXON	NM_006281	STK3	Salzman2013
chr22:39917358-39918691	+	hsa_circ_0063395	1333	1232	A549, K562	NA, NA	NA	ANNOTATED, CDS, coding, OVCODE, OVERLAPTX, OVEXON, UTR3, UTR5	NM_182810	ATF4	Salzman2013
chr3:58111307-58111470	+	hsa_circ_0066342	163	163	A549, K562	32, 2	NA	ANNOTATED, CDS, coding, INTERNAL, OVCODE, OVEXON	NM_001164317	FLNB	Salzman2013
chr3:58084437-58135729	+	hsa_circ_0066315	51292	5190	A549, K562, Nhek	NA, NA, NA	NA	ANNOTATED, CDS, coding, INTERNAL, OVCODE, OVEXON	NM_001164317	FLNB	Salzman2013
chr12:118590031-118619412	-	hsa_circ_0028651	29381	1206	A549, K562, Nhek	NA, NA, NA	NA	ANNOTATED, CDS, coding, INTERNAL, OVCODE, OVERLAPTX, OVEXON	NM_016281	TAOK3	Salzman2013
chr12:112308888-112318331	+	hsa_circ_0028311	9443	177	A549, K562, Nhek	NA, 3, NA	NA	ANNOTATED, CDS, coding, INTERNAL, OVCODE, OVEXON	NM_139078	MAPKAPK5	Salzman2013
chr7:6414125-6443598	+	hsa_circ_0079343	29473	2398	A549, K562, Sknshra	NA, NA, NA	NA	ANNOTATED, CDS, coding, OVCODE, OVERLAPTX, OVEXON, UTR3, UTR5	NM_018890	RAC1	Salzman2013
chr17:29552112-29663932	+	hsa_circ_0042907	111820	4582	A549, Mcf7	NA, NA	NA	ANNOTATED, CDS, coding, INTERNAL, OVCODE, OVERLAPTX, OVEXON	NM_001042492	NF1	Salzman2013
chr7:116395408-116438440	+	hsa_circ_0082006	43032	4788	A549, Nhek	NA, NA	NA	ANNOTATED, CDS, coding, OVCODE, OVEXON, UTR3	NM_001127500	MET	Salzman2013
chr15:99451913-99467913	+	hsa_circ_0037032	16000	1535	A549, Nhek	NA, 2	NA	ANNOTATED, CDS, coding, INTERNAL, OVCODE, OVEXON	NM_000875	IGF1R	Salzman2013
chr7:116380003-116438440	+	hsa_circ_0082005	58437	5097	A549, Nhek	NA, NA	NA	ANNOTATED, CDS, coding, OVCODE, OVEXON, UTR3	NM_001127500	MET	Salzman2013
chr3:58118534-58140655	+	hsa_circ_0066360	22121	2382	A549, Nhek	1, NA	NA	ANNOTATED, CDS, coding, INTERNAL, OVCODE, OVEXON	NM_001164317	FLNB	Salzman2013
chr4:103446668-103504114	+	hsa_circ_0070527	57446	934	A549, Nhek	NA, NA	NA	ANNOTATED, CDS, coding, INTERNAL, OVCODE, OVERLAPTX, OVEXON, UTR5	NM_003998	NFKB1	Salzman2013
chr7:116423357-116438440	+	hsa_circ_0082007	15083	2803	A549, Nhek	NA, NA	NA	ANNOTATED, CDS, coding, OVCODE, OVEXON, UTR3	NM_001127500	MET	Salzman2013
chr3:58111307-58129340	+	hsa_circ_0066345	18033	1620	A549, Nhek	NA, NA	NA	ANNOTATED, CDS, coding, INTERNAL, OVCODE, OVEXON	NM_001164317	FLNB	Salzman2013
chr19:50138551-50140387	-	hsa_circ_0051926	1836	785	A549, Nhek, Sknshra	NA, NA, NA	NA	ANNOTATED, CDS, coding, OVCODE, OVERLAPTX, OVEXON, UTR3	NM_006270	RRAS	Salzman2013
chr11:65365228-65375919	-	hsa_circ_0022846	10691	2338	A549, Nhlf	NA, NA	NA	ALT_DONOR, CDS, coding, INTERNAL, OVCODE, OVEXON, UTR3	NM_002419	MAP3K11	Salzman2013
chr12:12653452-12715448	-	hsa_circ_0025499	61996	1294	A549, Sknshra	NA, NA	NA	ANNOTATED, CDS, coding, OVCODE, OVEXON, UTR5	NM_030640	DUSP16	Salzman2013
chr7:55270209-55270318	+	hsa_circ_0080232	109	109	A549, Sknshra	2, 4	NA	ANNOTATED, CDS, coding, INTERNAL, OVCODE, OVEXON	NM_005228	EGFR	Salzman2013
chr1:205585605-205593019	-	hsa_circ_0000175	7414	4577	ada_scid, adipose, decidua, EPC, platelets, right_atrium, vena_cava, WAS2, cd_19, parietal_lobe, Sy5y_exp1_D0, Sy5y_exp1_D2, Sy5y_exp1_D4, SY5Y_exp2_D0, SY5Y_exp2_D8, temporal_lobe	2, 4, 2, 3, 4, 2, 7, 5, 4, 2, 12, 11, 5, 2, 2, 4	None	ALT_DONOR, CDS, coding, downstream_end, UTR3, UTR5	NM_021795	ELK4	Maass2017, Memczak2013, Rybak2015
chr16:24043456-24046868	+	hsa_circ_0000682	3412	241	ada_scid, LCL, neutophils, platelets, WAS2, cd_19, neutr, cerebellum, diencephalon, frontal_cortex, occipital_lobe, parietal_lobe, temporal_lobe, Gm12878, H1hesc, K562	2, 3, 4, 14, 2, 20, 11, 121, 82, 153, 29, 54, 12, 281, 40, 312	None	ANNOTATED, CDS, coding, INTERNAL	NM_002738	PRKCB	Maass2017, Memczak2013, Rybak2015, Salzman2013
chr9:87359887-87367000	+	hsa_circ_0142611	7113	201	adipose	2	NA	ANNOTATED, CDS, coding, INTERNAL, OVCODE, OVEXON	NM_001018065	NTRK2	Maass2017
chr2:175978721-175986268	-	hsa_circ_0141758	7547	639	adipose	2	NA	ANNOTATED, CDS, coding, INTERNAL, OVCODE, OVEXON	ENST00000264110.2	ATF2	Maass2017
chr6:161469647-161471011	+	hsa_circ_0078619	1364	1364	adipose, cerebellum, diencephalon, frontal_cortex, occipital_lobe, parietal_lobe, Sy5y_exp1_D0, Sy5y_exp1_D4, Ag04450, Gm12878, H1hesc, K562	2, 15, 19, 50, 18, 8, 4, 3, NA, NA, NA, 32	NA	ANNOTATED, CDS, coding, INTERNAL, OVCODE, OVEXON	NM_005922	MAP3K4	Maass2017, Rybak2015, Salzman2013
chr5:56160560-56161804	+	hsa_circ_0001485	1244	467	adipose, HUAEC, platelets, cd_19, neutr, cerebellum, diencephalon, frontal_cortex, occipital_lobe, parietal_lobe, Sy5y_exp1_D0, Sy5y_exp1_D2, Sy5y_exp1_D4, SY5Y_exp2_D0, SY5Y_exp2_D4, SY5Y_exp2_D8, temporal_lobe	7, 3, 10, 8, 3, 110, 123, 272, 135, 66, 12, 5, 5, 4, 2, 2, 56	None	ANNOTATED, CDS, coding, INTERNAL	NM_005921	MAP3K1	Maass2017, Memczak2013, Rybak2015
chr6:136882670-136883753	-	hsa_circ_0142293	1083	226	adipose, platelets	2, 10	NA	ANNOTATED, CDS, coding, INTERNAL, OVCODE, OVEXON	ENST00000359015.4	MAP3K5	Maass2017
chr4:55151537-55156721	+	hsa_circ_0069761	5184	799	Ag04450	NA	NA	ANNOTATED, CDS, coding, INTERNAL, OVCODE, OVEXON	NM_006206	PDGFRA	Salzman2013
chr1:27682516-27682991	-	hsa_circ_0011062	475	187	Ag04450	NA	NA	ANNOTATED, CDS, coding, INTERNAL, OVCODE, OVEXON	NM_004672	MAP3K6	Salzman2013
chr11:45924915-45928016	+	hsa_circ_0021811	3101	1463	Ag04450	NA	NA	ANNOTATED, CDS, coding, OVCODE, OVERLAPTX, OVEXON, UTR3	NM_005456	MAPK8IP1	Salzman2013
chr8:38271435-38282217	-	hsa_circ_0084001	10782	1547	Ag04450	NA	NA	ANNOTATED, CDS, coding, INTERNAL, OVCODE, OVERLAPTX, OVEXON	NM_023110	FGFR1	Salzman2013
chr5:56160560-56174928	+	hsa_circ_0072524	14368	1253	Ag04450	NA	NA	ANNOTATED, CDS, coding, INTERNAL, OVCODE, OVEXON	NM_005921	MAP3K1	Salzman2013
chr15:42128345-42128441	+	hsa_circ_0034765	96	96	Ag04450	2	NA	ANNOTATED, CDS, coding, INTERNAL, OVCODE, OVEXON	NM_005090	JMJD7-PLA2G4B	Salzman2013
chr4:103459014-103518818	+	hsa_circ_0070528	59804	1478	Ag04450	NA	NA	ANNOTATED, CDS, coding, INTERNAL, OVCODE, OVERLAPTX, OVEXON	NM_003998	NFKB1	Salzman2013
chr7:128475379-128491682	+	hsa_circ_0082193	16303	5490	Ag04450	NA	NA	ANNOTATED, CDS, coding, INTERNAL, OVCODE, OVERLAPTX, OVEXON	NM_001458	FLNC	Salzman2013
chr3:196529887-196534785	+	hsa_circ_0068663	4898	421	Ag04450	NA	NA	ANNOTATED, CDS, coding, INTERNAL, OVCODE, OVEXON	NM_002577	PAK2	Salzman2013
chr7:81331443-81336680	-	hsa_circ_0080913	5237	1099	Ag04450	NA	NA	ANNOTATED, CDS, coding, OVCODE, OVEXON, UTR3	NM_000601	HGF	Salzman2013
chrX:153590346-153595007	-	hsa_circ_0092000	4661	1839	Ag04450	NA	NA	ANNOTATED, CDS, coding, INTERNAL, OVCODE, OVEXON	NM_001110556	FLNA	Salzman2013
chr1:47034114-47042326	-	hsa_circ_0012347	8212	438	Ag04450	1	NA	ANNOTATED, CDS, coding, INTERNAL, OVCODE, OVERLAPTX, OVEXON	NM_003684	MKNK1	Salzman2013
chr19:45537501-45537570	+	hsa_circ_0051431	69	69	Ag04450	NA	NA	ANNOTATED, CDS, coding, INTERNAL, OVCODE, OVEXON	NM_006509	RELB	Salzman2013
chr17:73317739-73389846	-	hsa_circ_0045640	72107	605	Ag04450	2	NA	ANNOTATED, CDS, coding, INTERNAL, OVCODE, OVERLAPTX, OVEXON, UTR5	NM_002086	GRB2	Salzman2013
chr2:102486756-102486877	+	hsa_circ_0055910	121	121	Ag04450	8	NA	ANNOTATED, CDS, coding, INTERNAL, OVCODE, OVEXON	NM_145686	MAP4K4	Salzman2013
chr7:128494828-128495368	+	hsa_circ_0082227	540	254	Ag04450	NA	NA	ANNOTATED, CDS, coding, INTERNAL, OVCODE, OVERLAPTX, OVEXON	NM_001458	FLNC	Salzman2013
chr6:43749692-43749824	+	hsa_circ_0076611	132	132	Ag04450	1	NA	ANNOTATED, CDS, coding, INTERNAL, OVCODE, OVERLAPTX, OVEXON	NM_001171623	VEGFA	Salzman2013
chr19:13414580-13445307	-	hsa_circ_0049678	30727	1025	Ag04450	NA	NA	ANNOTATED, CDS, coding, INTERNAL, OVCODE, OVEXON	NM_023035	CACNA1A	Salzman2013
chrX:153590346-153596458	-	hsa_circ_0092003	6112	2453	Ag04450	NA	NA	ANNOTATED, CDS, coding, INTERNAL, OVCODE, OVEXON	NM_001110556	FLNA	Salzman2013
chr4:55144528-55153708	+	hsa_circ_0069758	9180	672	Ag04450	NA	NA	ANNOTATED, CDS, coding, INTERNAL, OVCODE, OVEXON	NM_006206	PDGFRA	Salzman2013
chr5:56160560-56180653	+	hsa_circ_0072529	20093	3148	Ag04450	NA	NA	ANNOTATED, CDS, coding, INTERNAL, OVCODE, OVEXON	NM_005921	MAP3K1	Salzman2013
chr11:77069942-77090433	-	hsa_circ_0023682	20491	306	Ag04450	NA	NA	ANNOTATED, CDS, coding, INTERNAL, OVCODE, OVEXON	NM_001128620	PAK1	Salzman2013
chr11:122929339-122930736	-	hsa_circ_0024714	1397	958	Ag04450	NA	NA	ANNOTATED, CDS, coding, INTERNAL, OVCODE, OVEXON	NM_006597	HSPA8	Salzman2013
chr4:55129833-55139897	+	hsa_circ_0069754	10064	1191	Ag04450	NA	NA	ANNOTATED, CDS, coding, INTERNAL, OVCODE, OVEXON	NM_006206	PDGFRA	Salzman2013
chr15:99478052-99491937	+	hsa_circ_0037040	13885	766	Ag04450	7	NA	ANNOTATED, CDS, coding, INTERNAL, OVCODE, OVEXON	NM_000875	IGF1R	Salzman2013
chr17:29509525-29509683	+	hsa_circ_0042892	158	158	Ag04450	NA	NA	ANNOTATED, CDS, coding, INTERNAL, OVCODE, OVEXON	NM_001042492	NF1	Salzman2013
chr7:81346547-81374436	-	hsa_circ_0080914	27889	780	Ag04450	1	NA	ANNOTATED, CDS, coding, INTERNAL, OVCODE, OVEXON	NM_000601	HGF	Salzman2013
chr12:118627611-118673476	-	hsa_circ_0028662	45865	892	Ag04450	NA	NA	ANNOTATED, CDS, coding, INTERNAL, OVCODE, OVERLAPTX, OVEXON	NM_016281	TAOK3	Salzman2013
chr8:99466860-99608397	-	hsa_circ_0085037	141537	2001	Ag04450	NA	NA	ANNOTATED, CDS, coding, OVCODE, OVEXON, UTR3	NM_006281	STK3	Salzman2013
chr11:122929339-122929538	-	hsa_circ_0024712	199	199	Ag04450	NA	NA	ANNOTATED, CDS, coding, INTERNAL, OVCODE, OVEXON	NM_006597	HSPA8	Salzman2013
chrX:153588357-153588955	-	hsa_circ_0091984	598	598	Ag04450	NA	NA	ANNOTATED, CDS, coding, INTERNAL, OVCODE, OVEXON	NM_001110556	FLNA	Salzman2013
chr17:29585361-29685640	+	hsa_circ_0042928	100279	3940	Ag04450	NA	NA	ANNOTATED, CDS, coding, INTERNAL, OVCODE, OVERLAPTX, OVEXON	NM_001042492	NF1	Salzman2013
chr7:81613950-81634813	-	hsa_circ_0080926	20863	358	Ag04450	NA	NA	ANNOTATED, CDS, coding, INTERNAL, OVCODE, OVEXON	NM_000722	CACNA2D1	Salzman2013
chr2:39492343-39535146	-	hsa_circ_0054188	42803	1080	Ag04450	NA	NA	ANNOTATED, CDS, coding, INTERNAL, OVCODE, OVEXON	NM_003618	MAP4K3	Salzman2013
chr5:86633790-86633908	+	hsa_circ_0073251	118	118	Ag04450	NA	NA	ANNOTATED, CDS, coding, INTERNAL, OVCODE, OVEXON	NM_002890	RASA1	Salzman2013
chr5:80256507-80409739	+	hsa_circ_0073180	153232	2520	Ag04450	NA	NA	ANNOTATED, CDS, coding, OVCODE, OVERLAPTX, OVEXON, UTR5	NM_006909	RASGRF2	Salzman2013
chr17:37333388-37347846	-	hsa_circ_0043392	14458	1510	Ag04450	NA	NA	ANNOTATED, CDS, coding, OVCODE, OVERLAPTX, OVEXON, UTR3	NM_199247	CACNB1	Salzman2013
chr17:64738739-64806862	+	hsa_circ_0045386	68123	7341	Ag04450	NA	NA	ANNOTATED, CDS, coding, OVCODE, OVERLAPTX, OVEXON, UTR3	NM_002737	PRKCA	Salzman2013
chr7:128482628-128483373	+	hsa_circ_0082209	745	376	Ag04450	NA	NA	ANNOTATED, CDS, coding, INTERNAL, OVCODE, OVEXON	NM_001458	FLNC	Salzman2013
chr5:80388619-80497261	+	hsa_circ_0073193	108642	1516	Ag04450	NA	NA	ANNOTATED, CDS, coding, INTERNAL, OVCODE, OVERLAPTX, OVEXON	NM_006909	RASGRF2	Salzman2013
chr3:58108819-58112489	+	hsa_circ_0066338	3670	1096	Ag04450	1	NA	ANNOTATED, CDS, coding, INTERNAL, OVCODE, OVEXON	NM_001164317	FLNB	Salzman2013
chr17:12044463-12047051	+	hsa_circ_0042101	2588	2588	Ag04450	NA	NA	ANNOTATED, CDS, coding, OVCODE, OVEXON, UTR3	NM_003010	MAP2K4	Salzman2013
chr6:136990420-137018525	-	hsa_circ_0077979	28105	560	Ag04450	NA	NA	ANNOTATED, CDS, coding, INTERNAL, OVCODE, OVEXON	NM_005923	MAP3K5	Salzman2013
chr3:141259374-141259451	+	hsa_circ_0067587	77	77	Ag04450	NA	NA	ANNOTATED, CDS, coding, INTERNAL, OVCODE, OVEXON	NM_006506	RASA2	Salzman2013
chr9:139814685-139815667	+	hsa_circ_0089606	982	460	Ag04450	1	NA	ANNOTATED, CDS, coding, INTERNAL, OVCODE, OVEXON	NM_021138	TRAF2	Salzman2013
chr11:36518657-36523087	-	hsa_circ_0021758	4430	628	Ag04450	NA	NA	ANNOTATED, CDS, coding, INTERNAL, OVCODE, OVEXON, UTR5	NM_145803	TRAF6	Salzman2013
chr16:1817149-1817298	+	hsa_circ_0037337	149	149	Ag04450	NA	NA	ANNOTATED, CDS, coding, INTERNAL, OVCODE, OVERLAPTX, OVEXON	NM_015133	MAPK8IP3	Salzman2013
chr5:56160560-56160761	+	hsa_circ_0072521	201	201	Ag04450	NA	NA	ANNOTATED, CDS, coding, INTERNAL, OVCODE, OVEXON	NM_005921	MAP3K1	Salzman2013
chr5:80390674-80497261	+	hsa_circ_0073196	106587	1288	Ag04450	NA	NA	ANNOTATED, CDS, coding, INTERNAL, OVCODE, OVERLAPTX, OVEXON	NM_006909	RASGRF2	Salzman2013
chr17:29562628-29580018	+	hsa_circ_0042922	17390	465	Ag04450	NA	NA	ANNOTATED, CDS, coding, INTERNAL, OVCODE, OVERLAPTX, OVEXON	NM_001042492	NF1	Salzman2013
chr10:75199629-75206334	-	hsa_circ_0018812	6705	213	Ag04450	NA	NA	ANNOTATED, CDS, coding, INTERNAL, OVCODE, OVERLAPTX, OVEXON	NM_001142353	PPP3CB	Salzman2013
chr3:141278735-141278837	+	hsa_circ_0067591	102	102	Ag04450	NA	NA	ANNOTATED, CDS, coding, INTERNAL, OVCODE, OVEXON	NM_006506	RASA2	Salzman2013
chrX:153579948-153590946	-	hsa_circ_0091876	10998	4619	Ag04450	NA	NA	ANNOTATED, CDS, coding, INTERNAL, OVCODE, OVEXON	NM_001110556	FLNA	Salzman2013
chr5:80376414-80390811	+	hsa_circ_0073188	14397	788	Ag04450	NA	NA	ANNOTATED, CDS, coding, INTERNAL, OVCODE, OVERLAPTX, OVEXON	NM_006909	RASGRF2	Salzman2013
chr1:47037088-47069966	-	hsa_circ_0012349	32878	860	Ag04450	NA	SINE	ANNOTATED, CDS, coding, OVCODE, OVEXON, UTR5	NM_003684	MKNK1	Salzman2013
chr6:136990420-137041727	-	hsa_circ_0077980	51307	918	Ag04450	2	NA	ANNOTATED, CDS, coding, INTERNAL, OVCODE, OVEXON	NM_005923	MAP3K5	Salzman2013
chr17:64734881-64737839	+	hsa_circ_0045382	2958	155	Ag04450	NA	NA	ANNOTATED, CDS, coding, INTERNAL, OVCODE, OVEXON	NM_002737	PRKCA	Salzman2013
chr7:81358920-81374436	-	hsa_circ_0080915	15516	415	Ag04450	3	NA	ANNOTATED, CDS, coding, INTERNAL, OVCODE, OVEXON	NM_000601	HGF	Salzman2013
chr12:53874275-53880406	-	hsa_circ_0026664	6131	2924	Ag04450	NA	NA	ANNOTATED, CDS, coding, OVCODE, OVERLAPTX, OVEXON, UTR3	NM_001193511	MAP3K12	Salzman2013
chr8:42176787-42177164	+	hsa_circ_0084104	377	214	Ag04450	NA	NA	ANNOTATED, INTERNAL, ncRNA, OVCODE, OVEXON	NR_033818	IKBKB	Salzman2013
chr3:185000728-185010867	+	hsa_circ_0068386	10139	1681	Ag04450	NA	DNA	ANNOTATED, ncRNA, OVCODE, OVEXON	NR_038322	MAP3K13	Salzman2013
chr17:64298925-64806862	+	hsa_circ_0045364	507937	8770	Ag04450	NA	NA	ANNOTATED, CDS, coding, OVCODE, OVERLAPTX, OVEXON, UTR3, UTR5	NM_002737	PRKCA	Salzman2013
chr19:54418618-54444915	+	hsa_circ_0052132	26297	333	Ag04450	NA	NA	ALT_DONOR, CDS, coding, INTERNAL, intronic, OVCODE, OVEXON	NM_031896	CACNG7	Salzman2013
chr2:128093445-128095354	-	hsa_circ_0056341	1909	141	Ag04450	NA	NA	ANNOTATED, CDS, coding, INTERNAL, OVCODE, OVEXON	NM_006609	MAP3K2	Salzman2013
chr4:103422485-103488292	+	hsa_circ_0070523	65807	874	Ag04450	NA	NA	ANNOTATED, CDS, coding, OVCODE, OVERLAPTX, OVEXON, UTR5	NM_003998	NFKB1	Salzman2013
chr5:80338695-80525981	+	hsa_circ_0073183	187286	7818	Ag04450	NA	NA	ANNOTATED, CDS, coding, OVCODE, OVERLAPTX, OVEXON, UTR3	NM_006909	RASGRF2	Salzman2013
chrX:153585618-153593627	-	hsa_circ_0091944	8009	3402	Ag04450	NA	NA	ANNOTATED, CDS, coding, INTERNAL, OVCODE, OVEXON	NM_001110556	FLNA	Salzman2013
chrX:153587351-153589938	-	hsa_circ_0091959	2587	1530	Ag04450	NA	NA	ANNOTATED, CDS, coding, INTERNAL, OVCODE, OVEXON	NM_001110556	FLNA	Salzman2013
chr1:68167148-68173395	-	hsa_circ_0012920	6247	4230	Ag04450	NA	NA	ANNOTATED, CDS, coding, OVCODE, OVEXON, UTR3, UTR5	NM_018841	GNG12	Salzman2013
chr5:80388619-80390811	+	hsa_circ_0073192	2192	365	Ag04450	NA	NA	ANNOTATED, CDS, coding, INTERNAL, OVCODE, OVERLAPTX, OVEXON	NM_006909	RASGRF2	Salzman2013
chr19:13394080-13396020	-	hsa_circ_0049677	1940	269	Ag04450	4	NA	ANNOTATED, CDS, coding, INTERNAL, OVCODE, OVEXON	NM_023035	CACNA1A	Salzman2013
chr7:81613950-81765992	-	hsa_circ_0080931	152042	1519	Ag04450	NA	NA	ANNOTATED, CDS, coding, INTERNAL, OVCODE, OVERLAPTX, OVEXON	NM_000722	CACNA2D1	Salzman2013
chr19:41848074-41854360	-	hsa_circ_0051216	6286	357	Ag04450	NA	NA	ANNOTATED, CDS, coding, INTERNAL, OVCODE, OVEXON	NM_000660	TGFB1	Salzman2013
chr2:102774178-102781468	+	hsa_circ_0055911	7290	302	Ag04450	NA	NA	ANNOTATED, CDS, coding, INTERNAL, OVCODE, OVEXON, UTR5	NM_000877	IL1R1	Salzman2013
chr4:55131085-55139897	+	hsa_circ_0069756	8812	930	Ag04450	NA	NA	ANNOTATED, CDS, coding, INTERNAL, OVCODE, OVEXON	NM_006206	PDGFRA	Salzman2013
chrX:153590609-153593627	-	hsa_circ_0092005	3018	1089	Ag04450	NA	NA	ANNOTATED, CDS, coding, INTERNAL, OVCODE, OVEXON	NM_001110556	FLNA	Salzman2013
chr17:37339965-37353956	-	hsa_circ_0043395	13991	1393	Ag04450	NA	Low_complexity	ANNOTATED, CDS, coding, OVCODE, OVEXON, UTR5	NM_199247	CACNB1	Salzman2013
chr19:40740951-40747976	-	hsa_circ_0051068	7025	925	Ag04450	NA	NA	ANNOTATED, CDS, coding, INTERNAL, OVCODE, OVEXON	NM_001626	AKT2	Salzman2013
chr11:122928199-122932037	-	hsa_circ_0024709	3838	2188	Ag04450	NA	NA	ANNOTATED, CDS, coding, OVCODE, OVEXON, UTR3, UTR5	NM_006597	HSPA8	Salzman2013
chr6:161455290-161512572	+	hsa_circ_0078618	57282	2983	Ag04450	NA	NA	ANNOTATED, CDS, coding, INTERNAL, OVCODE, OVEXON	NM_005922	MAP3K4	Salzman2013
chr19:13342523-13445307	-	hsa_circ_0049675	102784	4331	Ag04450	NA	NA	ANNOTATED, CDS, coding, INTERNAL, OVCODE, OVERLAPTX, OVEXON	NM_023035	CACNA1A	Salzman2013
chr6:137041587-137041727	-	hsa_circ_0077988	140	140	Ag04450	1	NA	ANNOTATED, CDS, coding, INTERNAL, OVCODE, OVEXON	NM_005923	MAP3K5	Salzman2013
chr7:81613950-81667551	-	hsa_circ_0080928	53601	994	Ag04450	NA	NA	ANNOTATED, CDS, coding, INTERNAL, OVCODE, OVERLAPTX, OVEXON	NM_000722	CACNA2D1	Salzman2013
chr19:7122624-7132328	-	hsa_circ_0048945	9704	847	Ag04450	NA	NA	ANNOTATED, CDS, coding, INTERNAL, OVCODE, OVERLAPTX, OVEXON	NM_000208	INSR	Salzman2013
chr7:81380215-81381578	-	hsa_circ_0080916	1363	1363	Ag04450	NA	NA	ANNOTATED, CDS, coding, OVCODE, OVEXON, UTR3	NM_001010934	HGF	Salzman2013
chr9:27168492-27173360	+	hsa_circ_0086603	4868	537	Ag04450	16	NA	ANNOTATED, CDS, coding, INTERNAL, OVCODE, OVEXON	NM_000459	TEK	Salzman2013
chr4:55146482-55151653	+	hsa_circ_0069759	5171	283	Ag04450	NA	NA	ANNOTATED, CDS, coding, INTERNAL, OVCODE, OVEXON	NM_006206	PDGFRA	Salzman2013
chr17:64492318-64738878	+	hsa_circ_0045367	246560	1319	Ag04450	NA	NA	ANNOTATED, CDS, coding, INTERNAL, OVCODE, OVERLAPTX, OVEXON	NM_002737	PRKCA	Salzman2013
chr1:205588084-205588201	-	hsa_circ_0016211	117	117	Ag04450	1	NA	ANNOTATED, CDS, coding, INTERNAL, OVCODE, OVEXON	NM_001973	ELK4	Salzman2013
chr4:160259462-160264556	+	hsa_circ_0071352	5094	1119	Ag04450	NA	NA	ANNOTATED, CDS, coding, INTERNAL, OVCODE, OVERLAPTX, OVEXON	NM_014247	RAPGEF2	Salzman2013
chr5:56160560-56168832	+	hsa_circ_0072523	8272	852	Ag04450	NA	NA	ANNOTATED, CDS, coding, INTERNAL, OVCODE, OVEXON	NM_005921	MAP3K1	Salzman2013
chr11:77069942-77085410	-	hsa_circ_0023681	15468	158	Ag04450	NA	NA	ANNOTATED, CDS, coding, INTERNAL, OVCODE, OVEXON	NM_001128620	PAK1	Salzman2013
chrX:153578398-153590946	-	hsa_circ_0091869	12548	4929	Ag04450	NA	NA	ANNOTATED, CDS, coding, INTERNAL, OVCODE, OVEXON	NM_001110556	FLNA	Salzman2013
chr11:64570034-64570125	-	hsa_circ_0022716	91	91	Ag04450	13	NA	ANNOTATED, CDS, coding, INTERNAL, OVCODE, OVEXON	NM_004579	MAP4K2	Salzman2013
chr8:38271435-38318773	-	hsa_circ_0084004	47338	2534	Ag04450	NA	NA	ANNOTATED, CDS, coding, INTERNAL, OVCODE, OVERLAPTX, OVEXON, UTR5	NM_001174067	FGFR1	Salzman2013
chr12:6437922-6443422	-	hsa_circ_0025125	5500	1896	Ag04450	NA	NA	ALT_ACCEPTOR, CDS, coding, intronic, OVCODE, OVEXON, UTR3	NM_001065	TNFRSF1A	Salzman2013
chr6:166843940-166844099	-	hsa_circ_0078653	159	159	Ag04450, Bj	NA, NA	NA	ANNOTATED, CDS, coding, INTERNAL, OVCODE, OVEXON	NM_021135	RPS6KA2	Salzman2013
chrX:153581139-153595007	-	hsa_circ_0091908	13868	5392	Ag04450, Bj	NA, NA	NA	ANNOTATED, CDS, coding, INTERNAL, OVCODE, OVEXON	NM_001110556	FLNA	Salzman2013
chr7:81613950-81746489	-	hsa_circ_0080930	132539	1477	Ag04450, Bj	NA, NA	NA	ANNOTATED, CDS, coding, INTERNAL, OVCODE, OVERLAPTX, OVEXON	NM_000722	CACNA2D1	Salzman2013
chr5:149534959-149535422	-	hsa_circ_0074520	463	463	Ag04450, Bj	NA, NA	NA	ANNOTATED, coding, OVEXON, UTR5	NM_002609	PDGFRB	Salzman2013
chr4:103446668-103451071	+	hsa_circ_0070524	4403	125	Ag04450, Bj, Gm12878	3, 1, 3	NA	ANNOTATED, CDS, coding, INTERNAL, OVCODE, OVEXON, UTR5	NM_003998	NFKB1	Salzman2013
chr1:112233955-112256101	+	hsa_circ_0013518	22146	1660	Ag04450, Bj, Gm12878	NA, NA, NA	NA	ANNOTATED, CDS, coding, OVCODE, OVERLAPTX, OVEXON, UTR3, UTR5	NM_001010935	RAP1A	Salzman2013
chr19:11623870-11630008	-	hsa_circ_0049484	6138	761	Ag04450, Bj, Gm12878, H1hesc	NA, 3, 5, NA	NA	ANNOTATED, CDS, coding, INTERNAL, OVCODE, OVEXON, UTR5	NM_016581	ECSIT	Salzman2013
chr7:6441946-6443598	+	hsa_circ_0079352	1652	1652	Ag04450, Bj, Gm12878, H1hesc, Helas3, Hepg2, Hsmm, Huvec, K562, Mcf7, Nhek, Sknshra	NA, NA, NA, NA, NA, NA, NA, NA, NA, NA, NA, NA	NA	ANNOTATED, CDS, coding, OVCODE, OVEXON, UTR3	NM_018890	RAC1	Salzman2013
chr7:6431554-6443598	+	hsa_circ_0079347	12044	2050	Ag04450, Bj, Gm12878, H1hesc, Helas3, Hsmm, Huvec, K562, Mcf7, Nhek	NA, NA, NA, NA, NA, NA, NA, NA, NA, NA	NA	ANNOTATED, CDS, coding, OVCODE, OVERLAPTX, OVEXON, UTR3	NM_018890	RAC1	Salzman2013
chr1:243727021-244006584	-	hsa_circ_0017244	279563	1060	Ag04450, Bj, Gm12878, H1hesc, Sknshra	NA, NA, NA, NA, NA	NA	ANNOTATED, CDS, coding, OVCODE, OVERLAPTX, OVEXON, UTR5	NM_005465	AKT3	Salzman2013
chr1:206904032-206907630	+	hsa_circ_0016267	3598	2616	Ag04450, Bj, Gm12878, Hepg2, K562, Mcf7, Nhek, Sknshra	NA, NA, NA, NA, NA, NA, NA, NA	NA	ANNOTATED, CDS, coding, OVCODE, OVEXON, UTR3	NM_004759	MAPKAPK2	Salzman2013
chrX:153576899-153590516	-	hsa_circ_0091847	13617	5605	Ag04450, Bj, Gm12878, Hsmm, Nhlf	NA, NA, NA, NA, NA	NA	ANNOTATED, CDS, coding, OVCODE, OVERLAPTX, OVEXON, UTR3	NM_001110556	FLNA	Salzman2013
chrX:153578016-153603006	-	hsa_circ_0091867	24990	7801	Ag04450, Bj, Gm12878, Hsmm, Nhlf, Sknshra	NA, NA, NA, NA, NA, NA	Satellite	ANNOTATED, CDS, coding, OVCODE, OVERLAPTX, OVEXON, UTR5	NM_001110556	FLNA	Salzman2013
chr7:140439611-140482957	-	hsa_circ_0082741	43346	950	Ag04450, Bj, Gm12878, Huvec, K562, Nhek, Sknshra	NA, NA, NA, NA, NA, NA, NA	NA	ANNOTATED, CDS, coding, INTERNAL, OVCODE, OVEXON	NM_004333	BRAF	Salzman2013
chr17:64302213-64806862	+	hsa_circ_0045365	504649	8553	Ag04450, Bj, Gm12878, K562	NA, NA, NA, NA	NA	ANNOTATED, CDS, coding, OVCODE, OVERLAPTX, OVEXON, UTR3	NM_002737	PRKCA	Salzman2013
chr1:22405198-22419436	+	hsa_circ_0010786	14238	4913	Ag04450, Bj, Gm12878, K562, Sknshra	NA, NA, NA, NA, NA	NA	ALT_ACCEPTOR, CDS, coding, intronic, OVCODE, OVERLAPTX, OVEXON, UTR3	NM_001039802	CDC42	Salzman2013
chr15:99250790-99491937	+	hsa_circ_0037025	241147	3628	Ag04450, Bj, H1hesc, Helas3, Hepg2	NA, NA, NA, NA, NA	NA	ANNOTATED, CDS, coding, INTERNAL, OVCODE, OVERLAPTX, OVEXON	NM_000875	IGF1R	Salzman2013
chr6:166836743-166845978	-	hsa_circ_0078652	9235	411	Ag04450, Bj, H1hesc, Hsmm, Sknshra	NA, NA, NA, NA, NA	NA	ANNOTATED, CDS, coding, INTERNAL, OVCODE, OVEXON	NM_021135	RPS6KA2	Salzman2013
chr1:243708811-244006584	-	hsa_circ_0017242	297773	1363	Ag04450, Bj, H1hesc, Huvec	NA, NA, NA, NA	NA	ANNOTATED, CDS, coding, OVCODE, OVERLAPTX, OVEXON, UTR5	NM_005465	AKT3	Salzman2013
chrX:153594675-153599729	-	hsa_circ_0092022	5054	1344	Ag04450, Bj, H1hesc, Huvec, Nhlf	NA, NA, NA, NA, NA	NA	ANNOTATED, CDS, coding, INTERNAL, OVCODE, OVEXON, UTR5	NM_001110556	FLNA	Salzman2013
chrX:153576899-153603006	-	hsa_circ_0091858	26107	8510	Ag04450, Bj, Helas3	NA, NA, NA	Satellite	ANNOTATED, CDS, coding, OVCODE, OVERLAPTX, OVEXON, UTR3, UTR5	NM_001110556	FLNA	Salzman2013
chrX:153576899-153582851	-	hsa_circ_0091838	5952	2948	Ag04450, Bj, Helas3, Hepg2, Hsmm, Huvec, Nhlf	NA, NA, NA, NA, NA, NA, NA	NA	ANNOTATED, CDS, coding, OVCODE, OVERLAPTX, OVEXON, UTR3	NM_001110556	FLNA	Salzman2013
chrX:153581139-153582411	-	hsa_circ_0091896	1272	822	Ag04450, Bj, Helas3, Nhek, Sknshra	NA, NA, NA, NA, NA	NA	ANNOTATED, CDS, coding, INTERNAL, OVCODE, OVEXON	NM_001110556	FLNA	Salzman2013
chrX:153581139-153585991	-	hsa_circ_0091900	4852	1624	Ag04450, Bj, Helas3, Nhlf	NA, NA, NA, NA	NA	ANNOTATED, CDS, coding, INTERNAL, OVCODE, OVEXON	NM_001110556	FLNA	Salzman2013
chrX:153578016-153582411	-	hsa_circ_0091863	4395	1995	Ag04450, Bj, Hepg2	NA, NA, NA	NA	ANNOTATED, CDS, coding, INTERNAL, OVCODE, OVERLAPTX, OVEXON	NM_001110556	FLNA	Salzman2013
chrX:153576899-153585642	-	hsa_circ_0091841	8743	3316	Ag04450, Bj, Hepg2, Hsmm, Huvec, Sknshra	NA, NA, NA, NA, NA, NA	NA	ANNOTATED, CDS, coding, OVCODE, OVERLAPTX, OVEXON, UTR3	NM_001110556	FLNA	Salzman2013
chrX:153576899-153581825	-	hsa_circ_0091835	4926	2401	Ag04450, Bj, Hepg2, Huvec	NA, NA, NA, NA	NA	ANNOTATED, CDS, coding, OVCODE, OVERLAPTX, OVEXON, UTR3	NM_001110556	FLNA	Salzman2013
chrX:153594675-153594838	-	hsa_circ_0092017	163	163	Ag04450, Bj, Hepg2, Nhlf	NA, NA, NA, NA	NA	ANNOTATED, CDS, coding, INTERNAL, OVCODE, OVEXON	NM_001110556	FLNA	Salzman2013
chrX:153587613-153593627	-	hsa_circ_0091971	6014	2736	Ag04450, Bj, Hsmm, Nhek	NA, NA, NA, NA	NA	ANNOTATED, CDS, coding, INTERNAL, OVCODE, OVEXON	NM_001110556	FLNA	Salzman2013
chrX:153588099-153595007	-	hsa_circ_0091983	6908	2992	Ag04450, Bj, Huvec	NA, NA, NA	NA	ANNOTATED, CDS, coding, INTERNAL, OVCODE, OVEXON	NM_001110556	FLNA	Salzman2013
chr1:22408214-22419436	+	hsa_circ_0010789	11222	1897	Ag04450, Bj, Huvec, K562	NA, NA, NA, NA	NA	ANNOTATED, CDS, coding, OVCODE, OVERLAPTX, OVEXON, UTR3	NM_001039802	CDC42	Salzman2013
chr17:64731606-64806862	+	hsa_circ_0045381	75256	7670	Ag04450, Bj, K562	NA, NA, NA	NA	ANNOTATED, CDS, coding, OVCODE, OVERLAPTX, OVEXON, UTR3	NM_002737	PRKCA	Salzman2013
chr5:149497180-149514579	-	hsa_circ_0074510	17399	2773	Ag04450, Bj, Nhlf	NA, NA, NA	NA	ANNOTATED, CDS, coding, INTERNAL, OVCODE, OVEXON	NM_002609	PDGFRB	Salzman2013
chrX:153594675-153603006	-	hsa_circ_0092023	8331	1477	Ag04450, Bj, Nhlf, Sknshra	NA, NA, NA, NA	Satellite	ANNOTATED, CDS, coding, OVCODE, OVERLAPTX, OVEXON, UTR5	NM_001110556	FLNA	Salzman2013
chr7:81613950-82073031	-	hsa_circ_0080933	459081	2129	Ag04450, Bj, Sknshra	NA, NA, NA	NA	ANNOTATED, CDS, coding, OVCODE, OVERLAPTX, OVEXON, UTR5	NM_000722	CACNA2D1	Salzman2013
chr7:128496571-128497390	+	hsa_circ_0082228	819	529	Ag04450, Bj, Sknshra	NA, NA, NA	NA	ANNOTATED, CDS, coding, INTERNAL, OVCODE, OVERLAPTX, OVEXON	NM_001458	FLNC	Salzman2013
chr5:56161655-56161804	+	hsa_circ_0072531	149	149	Ag04450, Bj, Sknshra	NA, NA, NA	NA	ANNOTATED, CDS, coding, INTERNAL, OVCODE, OVEXON	NM_005921	MAP3K1	Salzman2013
chr6:136934257-137019820	-	hsa_circ_0077973	85563	1803	Ag04450, Gm12878	NA, NA	NA	ANNOTATED, CDS, coding, INTERNAL, OVCODE, OVERLAPTX, OVEXON	NM_005923	MAP3K5	Salzman2013
chr7:81765950-81978965	-	hsa_circ_0080938	213015	301	Ag04450, Gm12878	NA, NA	NA	ANNOTATED, CDS, coding, INTERNAL, OVCODE, OVERLAPTX, OVEXON	NM_000722	CACNA2D1	Salzman2013
chr17:73317739-73328878	-	hsa_circ_0045639	11139	390	Ag04450, Gm12878	NA, 2	NA	ANNOTATED, CDS, coding, INTERNAL, OVCODE, OVERLAPTX, OVEXON	NM_002086	GRB2	Salzman2013
chr15:66774092-66777529	+	hsa_circ_0035976	3437	327	Ag04450, Gm12878, H1hesc, Helas3, K562	1, NA, NA, 3, NA	NA	ANNOTATED, CDS, coding, INTERNAL, OVCODE, OVEXON	NM_002755	MAP2K1	Salzman2013
chrX:153275956-153285342	-	hsa_circ_0091822	9386	3571	Ag04450, Gm12878, H1hesc, Hepg2, K562, Nhek	NA, NA, NA, NA, NA, NA	NA	ANNOTATED, CDS, coding, OVCODE, OVERLAPTX, OVEXON, UTR3, UTR5	NM_001569	IRAK1	Salzman2013
chr6:36020475-36044385	+	hsa_circ_0076180	23910	566	Ag04450, Gm12878, Helas3	NA, NA, NA	NA	ANNOTATED, CDS, coding, INTERNAL, OVCODE, OVEXON	NM_139012	MAPK14	Salzman2013
chr3:38182247-38184512	+	hsa_circ_0064864	2265	1982	Ag04450, Gm12878, Helas3, Hepg2, K562, Nhek	NA, NA, NA, NA, NA, NA	NA	ANNOTATED, CDS, coding, OVCODE, OVERLAPTX, OVEXON, UTR3	NM_001172567	MYD88	Salzman2013
chr11:122929766-122929969	-	hsa_circ_0024719	203	203	Ag04450, Gm12878, Hepg2	NA, NA, NA	NA	ANNOTATED, CDS, coding, INTERNAL, OVCODE, OVEXON	NM_006597	HSPA8	Salzman2013
chrX:153576899-153593627	-	hsa_circ_0091852	16728	6694	Ag04450, Gm12878, Hsmm, Huvec, Sknshra	NA, NA, NA, NA, NA	NA	ANNOTATED, CDS, coding, OVCODE, OVERLAPTX, OVEXON, UTR3	NM_001110556	FLNA	Salzman2013
chr1:22405239-22419436	+	hsa_circ_0010787	14197	4872	Ag04450, Gm12878, K562	NA, NA, NA	NA	ALT_ACCEPTOR, CDS, coding, intronic, OVCODE, OVERLAPTX, OVEXON, UTR3	NM_001039802	CDC42	Salzman2013
chr7:81613950-81643795	-	hsa_circ_0080927	29845	730	Ag04450, Gm12878, Sknshra	NA, NA, NA	NA	ANNOTATED, CDS, coding, INTERNAL, OVCODE, OVERLAPTX, OVEXON	NM_000722	CACNA2D1	Salzman2013
chr7:140481375-140507862	-	hsa_circ_0082759	26487	824	Ag04450, H1hesc	NA, NA	NA	ANNOTATED, CDS, coding, INTERNAL, OVCODE, OVERLAPTX, OVEXON	NM_004333	BRAF	Salzman2013
chr5:80381620-80390811	+	hsa_circ_0073190	9191	594	Ag04450, H1hesc	NA, NA	NA	ANNOTATED, CDS, coding, INTERNAL, OVCODE, OVERLAPTX, OVEXON	NM_006909	RASGRF2	Salzman2013
chr7:140508691-140550012	-	hsa_circ_0082767	41321	470	Ag04450, H1hesc	NA, NA	NA	ANNOTATED, CDS, coding, INTERNAL, OVCODE, OVEXON	NM_004333	BRAF	Salzman2013
chr4:160225493-160264556	+	hsa_circ_0071345	39063	2711	Ag04450, H1hesc	NA, NA	NA	ANNOTATED, CDS, coding, INTERNAL, OVCODE, OVERLAPTX, OVEXON	NM_014247	RAPGEF2	Salzman2013
chr1:16464347-16482582	-	hsa_circ_0010129	18235	1467	Ag04450, H1hesc, Hsmm	NA, NA, NA	NA	ANNOTATED, CDS, coding, OVCODE, OVERLAPTX, OVEXON, UTR5	NM_004431	EPHA2	Salzman2013
chr19:50138551-50138917	-	hsa_circ_0051923	366	366	Ag04450, H1hesc, Huvec, Nhek, Sknshra	NA, NA, NA, NA, NA	NA	ANNOTATED, CDS, coding, OVCODE, OVERLAPTX, OVEXON, UTR3	NM_006270	RRAS	Salzman2013
chr19:7141687-7184648	-	hsa_circ_0048954	42961	2030	Ag04450, Helas3	NA, 3	NA	ANNOTATED, CDS, coding, INTERNAL, OVCODE, OVERLAPTX, OVEXON	NM_000208	INSR	Salzman2013
chr1:16464769-16464925	-	hsa_circ_0010130	156	156	Ag04450, Helas3	NA, NA	NA	ANNOTATED, CDS, coding, INTERNAL, OVCODE, OVEXON	NM_004431	EPHA2	Salzman2013
chr7:140494107-140501360	-	hsa_circ_0082761	7253	429	Ag04450, Helas3	NA, NA	NA	ANNOTATED, CDS, coding, INTERNAL, OVCODE, OVERLAPTX, OVEXON	NM_004333	BRAF	Salzman2013
chr17:7573926-7577608	-	hsa_circ_0041946	3682	561	Ag04450, Helas3	NA, 2	NA	ANNOTATED, CDS, coding, INTERNAL, OVCODE, OVEXON, UTR3	NM_001126114	TP53	Salzman2013
chr6:137019626-137019820	-	hsa_circ_0077984	194	194	Ag04450, Helas3, Hepg2, Hsmm	NA, NA, NA, NA	NA	ANNOTATED, CDS, coding, INTERNAL, OVCODE, OVEXON	NM_005923	MAP3K5	Salzman2013
chrX:153576899-153577933	-	hsa_circ_0091830	1034	709	Ag04450, Helas3, Hepg2, Hsmm, Nhek, Nhlf	NA, NA, NA, NA, NA, NA	NA	ANNOTATED, CDS, coding, OVCODE, OVEXON, UTR3	NM_001110556	FLNA	Salzman2013
chr4:160252582-160264556	+	hsa_circ_0071349	11974	1787	Ag04450, Helas3, Hepg2, K562, Sknshra	NA, NA, NA, NA, NA	NA	ANNOTATED, CDS, coding, INTERNAL, OVCODE, OVERLAPTX, OVEXON	NM_014247	RAPGEF2	Salzman2013
chrX:153576899-153588273	-	hsa_circ_0091845	11374	4456	Ag04450, Helas3, Hepg2, Nhlf	NA, NA, NA, NA	NA	ANNOTATED, CDS, coding, OVCODE, OVERLAPTX, OVEXON, UTR3	NM_001110556	FLNA	Salzman2013
chrX:153581139-153581825	-	hsa_circ_0091895	686	519	Ag04450, Helas3, Hsmm, Huvec	NA, NA, NA, NA	NA	ANNOTATED, CDS, coding, INTERNAL, OVCODE, OVEXON	NM_001110556	FLNA	Salzman2013
chr8:38271435-38273578	-	hsa_circ_0084000	2143	629	Ag04450, Helas3, Mcf7	NA, NA, NA	NA	ANNOTATED, CDS, coding, INTERNAL, OVCODE, OVERLAPTX, OVEXON	NM_001174064	FGFR1	Salzman2013
chr1:206858364-206907630	+	hsa_circ_0016260	49266	3517	Ag04450, Helas3, Mcf7	NA, NA, NA	Low_complexity	ANNOTATED, CDS, coding, OVCODE, OVEXON, UTR3, UTR5	NM_004759	MAPKAPK2	Salzman2013
chr7:55231425-55233130	+	hsa_circ_0080229	1705	249	Ag04450, Helas3, Nhek, Sknshra	23, 3, 2, 8	NA	ANNOTATED, CDS, coding, INTERNAL, OVCODE, OVEXON	NM_005228	EGFR	Salzman2013
chr3:58062772-58132720	+	hsa_circ_0066296	69948	5529	Ag04450, Helas3, Nhlf	NA, NA, NA	NA	ANNOTATED, CDS, coding, INTERNAL, OVCODE, OVEXON	NM_001164317	FLNB	Salzman2013
chrX:153576899-153581292	-	hsa_circ_0091834	4393	2035	Ag04450, Hepg2	NA, NA	NA	ANNOTATED, CDS, coding, OVCODE, OVERLAPTX, OVEXON, UTR3	NM_001110556	FLNA	Salzman2013
chrX:153576899-153586723	-	hsa_circ_0091843	9824	3663	Ag04450, Hepg2, Huvec	NA, NA, NA	NA	ANNOTATED, CDS, coding, OVCODE, OVERLAPTX, OVEXON, UTR3	NM_001110556	FLNA	Salzman2013
chr7:140508691-140534672	-	hsa_circ_0082766	25981	368	Ag04450, Hepg2, K562	NA, NA, NA	NA	ANNOTATED, CDS, coding, INTERNAL, OVCODE, OVEXON	NM_004333	BRAF	Salzman2013
chr1:16474872-16475542	-	hsa_circ_0010131	670	670	Ag04450, Hepg2, Nhek, Nhlf	1, NA, 1, 2	NA	ANNOTATED, CDS, coding, INTERNAL, OVCODE, OVEXON	NM_004431	EPHA2	Salzman2013
chr7:55224451-55233130	+	hsa_circ_0080226	8679	747	Ag04450, Hsmm	NA, NA	NA	ANNOTATED, CDS, coding, INTERNAL, OVCODE, OVEXON	NM_005228	EGFR	Salzman2013
chr7:128477690-128478483	+	hsa_circ_0082197	793	360	Ag04450, Hsmm, K562	NA, NA, NA	NA	ANNOTATED, CDS, coding, INTERNAL, OVCODE, OVEXON	NM_001458	FLNC	Salzman2013
chr6:166833369-166845978	-	hsa_circ_0078651	12609	488	Ag04450, Hsmm, Nhek, Sknshra	NA, NA, NA, NA	NA	ANNOTATED, CDS, coding, INTERNAL, OVCODE, OVEXON	NM_021135	RPS6KA2	Salzman2013
chrX:153576899-153593854	-	hsa_circ_0091853	16955	6832	Ag04450, Huvec	NA, NA	NA	ANNOTATED, CDS, coding, OVCODE, OVERLAPTX, OVEXON, UTR3	NM_001110556	FLNA	Salzman2013
chr1:22417920-22419436	+	hsa_circ_0010792	1516	1516	Ag04450, Huvec, K562, Nhek, Sknshra	NA, NA, NA, NA, NA	NA	ANNOTATED, CDS, coding, OVCODE, OVEXON, UTR3	NM_001039802	CDC42	Salzman2013
chr3:58095736-58121895	+	hsa_circ_0066333	26159	2631	Ag04450, Huvec, Nhek	NA, NA, NA	NA	ANNOTATED, CDS, coding, INTERNAL, OVCODE, OVEXON	NM_001164317	FLNB	Salzman2013
chr12:49218945-49222726	+	hsa_circ_0026062	3781	2007	Ag04450, Huvec, Sknshra	NA, NA, NA	NA	ANNOTATED, CDS, coding, OVCODE, OVERLAPTX, OVEXON, UTR3	NM_000725	CACNB3	Salzman2013
chr17:64734881-64806862	+	hsa_circ_0045384	71981	7496	Ag04450, K562	NA, NA	NA	ANNOTATED, CDS, coding, OVCODE, OVERLAPTX, OVEXON, UTR3	NM_002737	PRKCA	Salzman2013
chr1:68167148-68171259	-	hsa_circ_0012919	4111	4111	Ag04450, K562	NA, NA	NA	ANNOTATED, CDS, coding, OVCODE, OVEXON, UTR3	NM_018841	GNG12	Salzman2013
chr14:60749401-60758172	+	hsa_circ_0032109	8771	1139	Ag04450, K562	1, NA	NA	ANNOTATED, CDS, coding, INTERNAL, OVCODE, OVERLAPTX, OVEXON, UTR5	NM_021003	PPM1A	Salzman2013
chr19:46890349-46890710	+	hsa_circ_0051589	361	231	Ag04450, K562	NA, NA	NA	ANNOTATED, CDS, coding, INTERNAL, OVCODE, OVEXON	NM_006247	PPP5C	Salzman2013
chr3:50679683-50686728	+	hsa_circ_0065877	7045	1976	Ag04450, K562	NA, NA	NA	ANNOTATED, CDS, coding, OVCODE, OVEXON, UTR3	NM_001243926	MAPKAPK3	Salzman2013
chr19:41838032-41854360	-	hsa_circ_0051212	16328	659	Ag04450, K562	1, NA	NA	ANNOTATED, CDS, coding, INTERNAL, OVCODE, OVERLAPTX, OVEXON	NM_000660	TGFB1	Salzman2013
chr1:205577070-205602000	-	hsa_circ_0016208	24930	11149	Ag04450, K562	NA, NA	NA	ANNOTATED, CDS, coding, OVCODE, OVERLAPTX, OVEXON, UTR3, UTR5	NM_001973	ELK4	Salzman2013
chr8:99718694-99787047	-	hsa_circ_0085046	68353	658	Ag04450, K562	NA, NA	NA	ANNOTATED, CDS, coding, INTERNAL, OVCODE, OVERLAPTX, OVEXON	NM_006281	STK3	Salzman2013
chr17:11958205-11958308	+	hsa_circ_0042090	103	103	Ag04450, K562	NA, NA	NA	ANNOTATED, CDS, coding, INTERNAL, OVCODE, OVERLAPTX, OVEXON	NM_003010	MAP2K4	Salzman2013
chr1:47023089-47030808	-	hsa_circ_0012340	7719	1883	Ag04450, K562, Nhek	NA, NA, NA	NA	ANNOTATED, CDS, coding, OVCODE, OVERLAPTX, OVEXON, UTR3	NM_003684	MKNK1	Salzman2013
chr1:206904482-206907630	+	hsa_circ_0016269	3148	2540	Ag04450, Mcf7, Sknshra	NA, NA, NA	NA	ANNOTATED, CDS, coding, OVCODE, OVEXON, UTR3	NM_004759	MAPKAPK2	Salzman2013
chr1:22404921-22419436	+	hsa_circ_0010785	14515	2052	Ag04450, Nhek	NA, NA	NA	ANNOTATED, CDS, coding, OVCODE, OVERLAPTX, OVEXON, UTR3, UTR5	NM_001039802	CDC42	Salzman2013
chr19:50138551-50140183	-	hsa_circ_0051925	1632	697	Ag04450, Nhek	NA, NA	NA	ANNOTATED, CDS, coding, OVCODE, OVERLAPTX, OVEXON, UTR3	NM_006270	RRAS	Salzman2013
chr17:11958205-12013743	+	hsa_circ_0042092	55538	570	Ag04450, Nhek	NA, NA	NA	ANNOTATED, CDS, coding, INTERNAL, OVCODE, OVERLAPTX, OVEXON	NM_003010	MAP2K4	Salzman2013
chrX:153576899-153593325	-	hsa_circ_0091851	16426	6570	Ag04450, Nhek	NA, NA	NA	ANNOTATED, CDS, coding, OVCODE, OVERLAPTX, OVEXON, UTR3	NM_001110556	FLNA	Salzman2013
chr2:39553039-39564722	-	hsa_circ_0054210	11683	415	Ag04450, Nhek	NA, NA	NA	ANNOTATED, CDS, coding, INTERNAL, OVCODE, OVEXON	NM_003618	MAP4K3	Salzman2013
chrX:153581139-153583440	-	hsa_circ_0091899	2301	1410	Ag04450, Nhek, Sknshra	NA, NA, NA	NA	ANNOTATED, CDS, coding, INTERNAL, OVCODE, OVEXON	NM_001110556	FLNA	Salzman2013
chr8:99466860-99761618	-	hsa_circ_0085038	294758	2449	Ag04450, Sknshra	NA, NA	NA	ANNOTATED, CDS, coding, OVCODE, OVERLAPTX, OVEXON, UTR3	NM_006281	STK3	Salzman2013
chr1:243809194-244006584	-	hsa_circ_0017254	197390	541	Ag04450, Sknshra	NA, NA	NA	ANNOTATED, CDS, coding, OVCODE, OVERLAPTX, OVEXON, UTR5	NM_005465	AKT3	Salzman2013
chr12:49218731-49222726	+	hsa_circ_0026061	3995	2027	Ag04450, Sknshra	NA, NA	NA	ANNOTATED, CDS, coding, OVCODE, OVERLAPTX, OVEXON, UTR3	NM_000725	CACNB3	Salzman2013
chrX:153576899-153585991	-	hsa_circ_0091842	9092	3506	Ag04450, Sknshra	NA, NA	NA	ANNOTATED, CDS, coding, OVCODE, OVERLAPTX, OVEXON, UTR3	NM_001110556	FLNA	Salzman2013
chr1:243800912-244006584	-	hsa_circ_0017253	205672	673	Ag04450, Sknshra	NA, NA	NA	ANNOTATED, CDS, coding, OVCODE, OVERLAPTX, OVEXON, UTR5	NM_005465	AKT3	Salzman2013
chr7:140433812-140494267	-	hsa_circ_0082737	60455	1905	Ag04450, Sknshra	NA, NA	NA	ANNOTATED, CDS, coding, OVCODE, OVERLAPTX, OVEXON, UTR3	NM_004333	BRAF	Salzman2013
chr17:29550461-29556992	+	hsa_circ_0042904	6531	1269	Ag04450, Sknshra	NA, NA	NA	ANNOTATED, CDS, coding, INTERNAL, OVCODE, OVEXON	NM_001042492	NF1	Salzman2013
chr17:26488185-26512291	+	hsa_circ_0042516	24106	592	Ag04450, Sknshra	NA, NA	NA	ANNOTATED, CDS, coding, INTERNAL, OVCODE, OVEXON	NM_016231	NLK	Salzman2013
chr1:16450831-16464925	-	hsa_circ_0010120	14094	2986	Bj	NA	NA	ANNOTATED, CDS, coding, OVCODE, OVEXON, UTR3	NM_004431	EPHA2	Salzman2013
chr7:128488846-128489036	+	hsa_circ_0082218	190	190	Bj	7	NA	ANNOTATED, CDS, coding, INTERNAL, OVCODE, OVEXON	NM_001458	FLNC	Salzman2013
chr16:29989058-29994222	+	hsa_circ_0038966	5164	1034	Bj	NA	NA	ANNOTATED, CDS, coding, INTERNAL, OVCODE, OVERLAPTX, OVEXON, UTR5	NM_016151	TAOK2	Salzman2013
chr7:128490856-128493675	+	hsa_circ_0082222	2819	963	Bj	NA	NA	ANNOTATED, CDS, coding, INTERNAL, OVCODE, OVERLAPTX, OVEXON	NM_001458	FLNC	Salzman2013
chr1:68243140-68243190	-	hsa_circ_0012921	50	50	Bj	NA	NA	ANNOTATED, coding, INTERNAL, OVEXON, UTR5	NM_018841	GNG12	Salzman2013
chrX:153275956-153279729	-	hsa_circ_0091817	3773	2190	Bj	NA	NA	ANNOTATED, CDS, coding, OVCODE, OVEXON, UTR3	NM_001569	IRAK1	Salzman2013
chr14:50596678-50649324	-	hsa_circ_0031823	52646	2665	Bj	NA	NA	ANNOTATED, CDS, coding, INTERNAL, OVCODE, OVEXON	NM_006939	SOS2	Salzman2013
chrX:153577729-153582095	-	hsa_circ_0091860	4366	2070	Bj	NA	NA	ANNOTATED, CDS, coding, INTERNAL, OVCODE, OVERLAPTX, OVEXON	NM_001110556	FLNA	Salzman2013
chr3:58090806-58135729	+	hsa_circ_0066320	44923	4727	Bj	NA	NA	ANNOTATED, CDS, coding, INTERNAL, OVCODE, OVEXON	NM_001164317	FLNB	Salzman2013
chr5:149511541-149535422	-	hsa_circ_0074517	23881	1712	Bj	NA	NA	ANNOTATED, CDS, coding, OVCODE, OVEXON, UTR5	NM_002609	PDGFRB	Salzman2013
chr5:149499029-149510225	-	hsa_circ_0074512	11196	1555	Bj	NA	NA	ANNOTATED, CDS, coding, INTERNAL, OVCODE, OVEXON	NM_002609	PDGFRB	Salzman2013
chr17:64731606-64785097	+	hsa_circ_0045380	53491	798	Bj	NA	NA	ANNOTATED, CDS, coding, INTERNAL, OVCODE, OVEXON	NM_002737	PRKCA	Salzman2013
chr17:29552112-29665157	+	hsa_circ_0042908	113045	4974	Bj	NA	NA	ANNOTATED, CDS, coding, INTERNAL, OVCODE, OVERLAPTX, OVEXON	NM_001042492	NF1	Salzman2013
chr20:3781617-3781740	+	hsa_circ_0059325	123	123	Bj	2	NA	ANNOTATED, CDS, coding, INTERNAL, OVCODE, OVEXON	NM_021873	CDC25B	Salzman2013
chr14:105237081-105259938	-	hsa_circ_0033552	22857	1917	Bj	NA	LINE	ANNOTATED, CDS, coding, OVCODE, OVERLAPTX, OVEXON, UTR5	NM_005163	AKT1	Salzman2013
chr6:166843940-166873039	-	hsa_circ_0078655	29099	609	Bj	1	NA	ANNOTATED, CDS, coding, INTERNAL, OVCODE, OVEXON	NM_021135	RPS6KA2	Salzman2013
chr11:64570034-64570414	-	hsa_circ_0022717	380	149	Bj	NA	NA	ANNOTATED, CDS, coding, INTERNAL, OVCODE, OVEXON	NM_004579	MAP4K2	Salzman2013
chrX:153576899-153594592	-	hsa_circ_0091854	17693	7033	Bj	NA	NA	ANNOTATED, CDS, coding, OVCODE, OVERLAPTX, OVEXON, UTR3	NM_001110556	FLNA	Salzman2013
chrX:153578016-153583440	-	hsa_circ_0091865	5424	2583	Bj	NA	NA	ANNOTATED, CDS, coding, INTERNAL, OVCODE, OVERLAPTX, OVEXON	NM_001110556	FLNA	Salzman2013
chrX:153581921-153595912	-	hsa_circ_0091919	13991	5140	Bj	NA	NA	ANNOTATED, CDS, coding, INTERNAL, OVCODE, OVEXON	NM_001110556	FLNA	Salzman2013
chr16:29993179-30003582	+	hsa_circ_0038968	10403	3094	Bj	NA	NA	ANNOTATED, CDS, coding, OVCODE, OVERLAPTX, OVEXON, UTR3	NM_004783	TAOK2	Salzman2013
chr7:128488846-128489258	+	hsa_circ_0082219	412	214	Bj	NA	NA	ANNOTATED, CDS, coding, INTERNAL, OVCODE, OVEXON	NM_001458	FLNC	Salzman2013
chr5:56110899-56161804	+	hsa_circ_0072517	50905	1802	Bj	NA	NA	ANNOTATED, CDS, coding, OVCODE, OVERLAPTX, OVEXON, UTR5	NM_005921	MAP3K1	Salzman2013
chr2:102789146-102796334	+	hsa_circ_0055912	7188	3986	Bj	NA	NA	ANNOTATED, CDS, coding, OVCODE, OVERLAPTX, OVEXON, UTR3	NM_000877	IL1R1	Salzman2013
chr7:128484711-128489632	+	hsa_circ_0082214	4921	2007	Bj	NA	NA	ANNOTATED, CDS, coding, INTERNAL, OVCODE, OVEXON	NM_001458	FLNC	Salzman2013
chr14:50655214-50655418	-	hsa_circ_0031833	204	204	Bj	NA	NA	ANNOTATED, CDS, coding, INTERNAL, OVCODE, OVEXON	NM_006939	SOS2	Salzman2013
chrX:153578398-153582095	-	hsa_circ_0091868	3697	1647	Bj	NA	NA	ANNOTATED, CDS, coding, INTERNAL, OVCODE, OVEXON	NM_001110556	FLNA	Salzman2013
chr7:128484057-128486517	+	hsa_circ_0082211	2460	1198	Bj	NA	NA	ANNOTATED, CDS, coding, INTERNAL, OVCODE, OVEXON	NM_001458	FLNC	Salzman2013
chr3:196534652-196534785	+	hsa_circ_0068665	133	133	Bj	NA	NA	ANNOTATED, CDS, coding, INTERNAL, OVCODE, OVEXON	NM_002577	PAK2	Salzman2013
chr4:55143554-55151653	+	hsa_circ_0069757	8099	653	Bj	NA	NA	ANNOTATED, CDS, coding, INTERNAL, OVCODE, OVEXON	NM_006206	PDGFRA	Salzman2013
chr8:42150960-42186732	+	hsa_circ_0084101	35772	1943	Bj	NA	NA	ANNOTATED, INTERNAL, ncRNA, OVCODE, OVEXON	NR_033818	IKBKB	Salzman2013
chr19:4090319-4101278	-	hsa_circ_0048579	10959	951	Bj	NA	NA	ANNOTATED, CDS, coding, OVCODE, OVEXON, UTR3	NM_030662	MAP2K2	Salzman2013
chr16:30128990-30129105	-	hsa_circ_0039009	115	115	Bj	6	NA	ANNOTATED, CDS, coding, INTERNAL, OVCODE, OVEXON	NM_001040056	MAPK3	Salzman2013
chr3:196509496-196534785	+	hsa_circ_0068662	25289	730	Bj	NA	NA	ANNOTATED, CDS, coding, INTERNAL, OVCODE, OVERLAPTX, OVEXON, UTR5	NM_002577	PAK2	Salzman2013
chr17:29652837-29684108	+	hsa_circ_0042931	31271	3034	Bj	NA	NA	ANNOTATED, CDS, coding, INTERNAL, OVCODE, OVERLAPTX, OVEXON	NM_001042492	NF1	Salzman2013
chr12:6450941-6451283	-	hsa_circ_0025129	342	342	Bj	NA	NA	ANNOTATED, CDS, coding, OVCODE, OVEXON, UTR5	NM_001065	TNFRSF1A	Salzman2013
chrX:153582282-153586936	-	hsa_circ_0091923	4654	1212	Bj	NA	NA	ANNOTATED, CDS, coding, INTERNAL, OVCODE, OVEXON	NM_001110556	FLNA	Salzman2013
chr7:116371721-116438440	+	hsa_circ_0082004	66719	5289	Bj	NA	NA	ANNOTATED, CDS, coding, OVCODE, OVEXON, UTR3	NM_001127500	MET	Salzman2013
chr17:37866065-37866734	+	hsa_circ_0043462	669	327	Bj	10	NA	ANNOTATED, CDS, coding, INTERNAL, OVCODE, OVEXON	NM_001005862	ERBB2	Salzman2013
chr5:149499029-149513571	-	hsa_circ_0074513	14542	2167	Bj	NA	NA	ANNOTATED, CDS, coding, INTERNAL, OVCODE, OVEXON	NM_002609	PDGFRB	Salzman2013
chr2:175939005-175976382	-	hsa_circ_0057141	37377	1108	Bj	NA	NA	ANNOTATED, CDS, coding, OVCODE, OVERLAPTX, OVEXON, UTR3	NM_001880	ATF2	Salzman2013
chr17:12011106-12047051	+	hsa_circ_0042100	35945	3161	Bj	NA	NA	ANNOTATED, CDS, coding, OVCODE, OVERLAPTX, OVEXON, UTR3	NM_003010	MAP2K4	Salzman2013
chr7:128477213-128495368	+	hsa_circ_0082195	18155	6650	Bj	NA	NA	ANNOTATED, CDS, coding, INTERNAL, OVCODE, OVERLAPTX, OVEXON	NM_001458	FLNC	Salzman2013
chr15:99434553-99491937	+	hsa_circ_0037028	57384	3082	Bj	2	NA	ANNOTATED, CDS, coding, INTERNAL, OVCODE, OVERLAPTX, OVEXON	NM_000875	IGF1R	Salzman2013
chrX:153590346-153593627	-	hsa_circ_0091998	3281	1259	Bj	NA	NA	ANNOTATED, CDS, coding, INTERNAL, OVCODE, OVEXON	NM_001110556	FLNA	Salzman2013
chr19:2046365-2046467	-	hsa_circ_0048301	102	102	Bj	1	NA	ANNOTATED, CDS, coding, INTERNAL, OVCODE, OVERLAPTX, OVEXON	NM_199054	MKNK2	Salzman2013
chrX:153587351-153596106	-	hsa_circ_0091962	8755	3852	Bj	NA	NA	ANNOTATED, CDS, coding, INTERNAL, OVCODE, OVEXON	NM_001110556	FLNA	Salzman2013
chr17:21198986-21216849	+	hsa_circ_0042486	17863	3649	Bj	NA	NA	ALT_ACCEPTOR, CDS, coding, INTERNAL, intronic, OVCODE, OVEXON	NM_145109	MAP2K3	Salzman2013
chrX:153581139-153595218	-	hsa_circ_0091909	14079	5511	Bj	NA	NA	ANNOTATED, CDS, coding, INTERNAL, OVCODE, OVEXON	NM_001110556	FLNA	Salzman2013
chr3:58084437-58145413	+	hsa_circ_0066316	60976	5967	Bj	NA	NA	ANNOTATED, CDS, coding, INTERNAL, OVCODE, OVEXON	NM_001164317	FLNB	Salzman2013
chr5:149506082-149514579	-	hsa_circ_0074515	8497	1310	Bj	NA	NA	ANNOTATED, CDS, coding, INTERNAL, OVCODE, OVEXON	NM_002609	PDGFRB	Salzman2013
chr13:29001295-29012482	-	hsa_circ_0029871	11187	1048	Bj	5	NA	ANNOTATED, CDS, coding, INTERNAL, OVCODE, OVEXON	NM_002019	FLT1	Salzman2013
chrX:153578398-153595912	-	hsa_circ_0091870	17514	6613	Bj	NA	NA	ANNOTATED, CDS, coding, INTERNAL, OVCODE, OVEXON	NM_001110556	FLNA	Salzman2013
chr1:47037734-47042326	-	hsa_circ_0012352	4592	259	Bj	1	NA	ANNOTATED, CDS, coding, INTERNAL, OVCODE, OVEXON	NM_003684	MKNK1	Salzman2013
chr3:12647699-12660246	-	hsa_circ_0064368	12547	706	Bj	3	NA	ANNOTATED, CDS, coding, INTERNAL, OVCODE, OVEXON, UTR5	NM_002880	RAF1	Salzman2013
chrX:153789902-153789999	+	hsa_circ_0092131	97	97	Bj	NA	NA	ANNOTATED, CDS, coding, INTERNAL, OVCODE, OVEXON	NM_001099857	IKBKG	Salzman2013
chrX:153587613-153590155	-	hsa_circ_0091965	2542	1477	Bj	NA	NA	ANNOTATED, CDS, coding, INTERNAL, OVCODE, OVEXON	NM_001110556	FLNA	Salzman2013
chr7:128484057-128487918	+	hsa_circ_0082212	3861	1527	Bj	NA	NA	ANNOTATED, CDS, coding, INTERNAL, OVCODE, OVEXON	NM_001458	FLNC	Salzman2013
chr4:123747862-123819390	+	hsa_circ_0070870	71528	6774	Bj	NA	NA	ANNOTATED, CDS, coding, OVCODE, OVERLAPTX, OVEXON, UTR3, UTR5	NM_002006	FGF2	Salzman2013
chr7:128482284-128492806	+	hsa_circ_0082207	10522	3883	Bj	NA	NA	ANNOTATED, CDS, coding, INTERNAL, OVCODE, OVERLAPTX, OVEXON	NM_001458	FLNC	Salzman2013
chrX:153595099-153596458	-	hsa_circ_0092026	1359	614	Bj	NA	NA	ANNOTATED, CDS, coding, INTERNAL, OVCODE, OVEXON	NM_001110556	FLNA	Salzman2013
chrX:153581139-153591152	-	hsa_circ_0091903	10013	4099	Bj	NA	NA	ANNOTATED, CDS, coding, INTERNAL, OVCODE, OVEXON	NM_001110556	FLNA	Salzman2013
chr12:44166714-44176293	+	hsa_circ_0025925	9579	635	Bj	NA	NA	ANNOTATED, CDS, coding, INTERNAL, OVCODE, OVEXON	NM_001114182	IRAK4	Salzman2013
chr5:149513443-149513571	-	hsa_circ_0074519	128	128	Bj	6	NA	ANNOTATED, CDS, coding, INTERNAL, OVCODE, OVEXON	NM_002609	PDGFRB	Salzman2013
chr5:56152426-56176629	+	hsa_circ_0072519	24203	1697	Bj	NA	NA	ANNOTATED, CDS, coding, INTERNAL, OVCODE, OVERLAPTX, OVEXON	NM_005921	MAP3K1	Salzman2013
chr1:206905183-206905264	+	hsa_circ_0016271	81	81	Bj	NA	NA	ANNOTATED, CDS, coding, INTERNAL, OVCODE, OVEXON	NM_004759	MAPKAPK2	Salzman2013
chr3:30691761-30715738	+	hsa_circ_0064655	23977	1133	Bj	NA	NA	ANNOTATED, CDS, coding, INTERNAL, OVCODE, OVEXON	NM_001024847	TGFBR2	Salzman2013
chrX:153590785-153593854	-	hsa_circ_0092008	3069	1136	Bj	NA	NA	ANNOTATED, CDS, coding, INTERNAL, OVCODE, OVEXON	NM_001110556	FLNA	Salzman2013
chr8:99466860-99779599	-	hsa_circ_0085039	312739	2578	Bj	NA	NA	ANNOTATED, CDS, coding, OVCODE, OVERLAPTX, OVEXON, UTR3	NM_006281	STK3	Salzman2013
chrX:153581921-153582095	-	hsa_circ_0091917	174	174	Bj	NA	NA	ANNOTATED, CDS, coding, INTERNAL, OVCODE, OVEXON	NM_001110556	FLNA	Salzman2013
chrX:153588357-153593325	-	hsa_circ_0091985	4968	2114	Bj	NA	NA	ANNOTATED, CDS, coding, INTERNAL, OVCODE, OVEXON	NM_001110556	FLNA	Salzman2013
chr4:55129833-55146649	+	hsa_circ_0069755	16816	1956	Bj	NA	NA	ANNOTATED, CDS, coding, INTERNAL, OVCODE, OVEXON	NM_006206	PDGFRA	Salzman2013
chr7:55231425-55249171	+	hsa_circ_0080230	17746	838	Bj	4	NA	ANNOTATED, CDS, coding, INTERNAL, OVCODE, OVERLAPTX, OVEXON	NM_005228	EGFR	Salzman2013
chr14:50596678-50666573	-	hsa_circ_0031824	69895	3034	Bj	NA	NA	ANNOTATED, CDS, coding, INTERNAL, OVCODE, OVEXON	NM_006939	SOS2	Salzman2013
chr22:50705685-50708779	-	hsa_circ_0063911	3094	505	Bj, Gm12878	NA, NA	Simple_repeat	ANNOTATED, CDS, coding, OVCODE, OVEXON, UTR5	NM_002751	MAPK11	Salzman2013
chrX:153576899-153582659	-	hsa_circ_0091837	5760	2845	Bj, Gm12878	NA, NA	NA	ANNOTATED, CDS, coding, OVCODE, OVERLAPTX, OVEXON, UTR3	NM_001110556	FLNA	Salzman2013
chr11:122929339-122932037	-	hsa_circ_0024716	2698	1527	Bj, Gm12878	NA, NA	NA	ANNOTATED, CDS, coding, INTERNAL, OVCODE, OVEXON, UTR5	NM_006597	HSPA8	Salzman2013
chr15:66679210-66777529	+	hsa_circ_0035967	98319	1370	Bj, Gm12878, H1hesc, Helas3, Huvec, K562	NA, NA, NA, NA, NA, NA	NA	ANNOTATED, CDS, coding, OVCODE, OVERLAPTX, OVEXON, UTR5	NM_002755	MAP2K1	Salzman2013
chrX:153275956-153282095	-	hsa_circ_0091818	6139	2464	Bj, Gm12878, H1hesc, Hepg2, Huvec, K562, Nhek	NA, NA, NA, NA, NA, NA, NA	NA	ANNOTATED, CDS, coding, OVCODE, OVEXON, UTR3	NM_001569	IRAK1	Salzman2013
chr22:21303998-21308037	+	hsa_circ_0062402	4039	4039	Bj, Gm12878, H1hesc, K562, Nhek	NA, NA, NA, NA, NA	NA	ANNOTATED, CDS, coding, OVCODE, OVEXON, UTR3	NM_005207	CRKL	Salzman2013
chr12:69042478-69048032	+	hsa_circ_0027461	5554	350	Bj, Gm12878, Helas3, K562	NA, NA, NA, NA	NA	ANNOTATED, CDS, coding, INTERNAL, OVCODE, OVEXON, UTR5	NM_015646	RAP1B	Salzman2013
chr19:41847787-41854360	-	hsa_circ_0051214	6573	505	Bj, Gm12878, Helas3, Nhek	1, NA, NA, NA	NA	ANNOTATED, CDS, coding, INTERNAL, OVCODE, OVEXON	NM_000660	TGFB1	Salzman2013
chrX:153587613-153589938	-	hsa_circ_0091964	2325	1359	Bj, Gm12878, Hsmm, Huvec, Nhek	NA, NA, NA, NA, NA	NA	ANNOTATED, CDS, coding, INTERNAL, OVCODE, OVEXON	NM_001110556	FLNA	Salzman2013
chr7:140476711-140501360	-	hsa_circ_0082752	24649	983	Bj, Gm12878, K562	NA, NA, NA	NA	ANNOTATED, CDS, coding, INTERNAL, OVCODE, OVERLAPTX, OVEXON	NM_004333	BRAF	Salzman2013
chr15:66736993-66779630	+	hsa_circ_0035974	42637	444	Bj, Gm12878, Mcf7	NA, NA, NA	NA	ANNOTATED, CDS, coding, INTERNAL, OVCODE, OVERLAPTX, OVEXON	NM_002755	MAP2K1	Salzman2013
chr1:206903316-206907630	+	hsa_circ_0016266	4314	2743	Bj, Gm12878, Mcf7	NA, NA, NA	NA	ANNOTATED, CDS, coding, OVCODE, OVEXON, UTR3	NM_004759	MAPKAPK2	Salzman2013
chr1:206905382-206907630	+	hsa_circ_0016272	2248	2248	Bj, Gm12878, Mcf7, Nhek	NA, NA, NA, NA	NA	ANNOTATED, CDS, coding, OVCODE, OVEXON, UTR3	NM_004759	MAPKAPK2	Salzman2013
chr19:41847787-41847935	-	hsa_circ_0051213	148	148	Bj, Gm12878, Nhek	NA, NA, NA	NA	ANNOTATED, CDS, coding, INTERNAL, OVCODE, OVEXON	NM_000660	TGFB1	Salzman2013
chrX:153581139-153599729	-	hsa_circ_0091910	18590	6495	Bj, H1hesc	NA, NA	NA	ANNOTATED, CDS, coding, INTERNAL, OVCODE, OVEXON, UTR5	NM_001110556	FLNA	Salzman2013
chrX:153590037-153596458	-	hsa_circ_0091993	6421	2571	Bj, H1hesc	NA, NA	NA	ANNOTATED, CDS, coding, INTERNAL, OVCODE, OVEXON	NM_001110556	FLNA	Salzman2013
chr13:29001295-29041754	-	hsa_circ_0029872	40459	1372	Bj, H1hesc	1, 5	NA	ANNOTATED, CDS, coding, INTERNAL, OVCODE, OVEXON	NM_002019	FLT1	Salzman2013
chr12:53875724-53875995	-	hsa_circ_0026665	271	271	Bj, H1hesc, Helas3, Sknshra	NA, 2, 2, 1	NA	ANNOTATED, CDS, coding, INTERNAL, OVCODE, OVERLAPTX, OVEXON	NM_001193511	MAP3K12	Salzman2013
chrX:153579948-153580064	-	hsa_circ_0091872	116	116	Bj, H1hesc, Hepg2	4, 3, 1	NA	ANNOTATED, CDS, coding, INTERNAL, OVCODE, OVEXON	NM_001110556	FLNA	Salzman2013
chrX:153587613-153599729	-	hsa_circ_0091976	12116	4419	Bj, H1hesc, Nhek	NA, NA, NA	NA	ANNOTATED, CDS, coding, INTERNAL, OVCODE, OVEXON, UTR5	NM_001110556	FLNA	Salzman2013
chr17:64492318-64492401	+	hsa_circ_0045366	83	83	Bj, Helas3	4, NA	NA	ANNOTATED, CDS, coding, INTERNAL, OVCODE, OVEXON	NM_002737	PRKCA	Salzman2013
chrX:153576899-153596106	-	hsa_circ_0091856	19207	7639	Bj, Helas3	NA, NA	NA	ANNOTATED, CDS, coding, OVCODE, OVERLAPTX, OVEXON, UTR3	NM_001110556	FLNA	Salzman2013
chrX:153576899-153590700	-	hsa_circ_0091848	13801	5696	Bj, Helas3	NA, NA	NA	ANNOTATED, CDS, coding, OVCODE, OVERLAPTX, OVEXON, UTR3	NM_001110556	FLNA	Salzman2013
chr15:99465376-99491937	+	hsa_circ_0037036	26561	1521	Bj, Helas3, Hepg2	NA, NA, NA	NA	ANNOTATED, CDS, coding, INTERNAL, OVCODE, OVEXON	NM_000875	IGF1R	Salzman2013
chr12:52445185-52451314	+	hsa_circ_0026350	6129	1859	Bj, Helas3, Hepg2	NA, NA, NA	NA	ANNOTATED, CDS, coding, OVCODE, OVERLAPTX, OVEXON, UTR5	NM_002135	NR4A1	Salzman2013
chrX:153576899-153581043	-	hsa_circ_0091833	4144	1882	Bj, Helas3, Huvec	NA, NA, NA	NA	ANNOTATED, CDS, coding, OVCODE, OVERLAPTX, OVEXON, UTR3	NM_001110556	FLNA	Salzman2013
chr15:68040568-68065090	+	hsa_circ_0036040	24522	168	Bj, Helas3, K562	NA, NA, 1	NA	ANNOTATED, CDS, coding, INTERNAL, OVCODE, OVERLAPTX, OVEXON	NM_145160	MAP2K5	Salzman2013
chr6:137015277-137026271	-	hsa_circ_0077983	10994	665	Bj, Helas3, K562	NA, NA, NA	NA	ANNOTATED, CDS, coding, INTERNAL, OVCODE, OVEXON	NM_005923	MAP3K5	Salzman2013
chr17:43364294-43364411	-	hsa_circ_0044172	117	117	Bj, Helas3, K562	NA, NA, NA	NA	ALT_DONOR, CDS, coding, INTERNAL, OVCODE, OVEXON	NM_003954	MAP3K14	Salzman2013
chrX:153581139-153593325	-	hsa_circ_0091905	12186	4688	Bj, Helas3, Nhlf	NA, NA, NA	NA	ANNOTATED, CDS, coding, INTERNAL, OVCODE, OVEXON	NM_001110556	FLNA	Salzman2013
chrX:153581139-153594592	-	hsa_circ_0091907	13453	5151	Bj, Hepg2	NA, NA	NA	ANNOTATED, CDS, coding, INTERNAL, OVCODE, OVEXON	NM_001110556	FLNA	Salzman2013
chr17:29576001-29576137	+	hsa_circ_0042924	136	136	Bj, Hepg2	2, NA	NA	ANNOTATED, CDS, coding, INTERNAL, OVCODE, OVEXON	NM_001042492	NF1	Salzman2013
chr5:179666923-179707608	-	hsa_circ_0075344	40685	1107	Bj, Hepg2	NA, NA	NA	ANNOTATED, CDS, coding, INTERNAL, OVCODE, OVERLAPTX, OVEXON, UTR5	NM_139069	MAPK9	Salzman2013
chr3:138091707-138091918	+	hsa_circ_0067512	211	211	Bj, Hepg2, Sknshra	5, 5, NA	NA	ANNOTATED, CDS, coding, INTERNAL, OVCODE, OVEXON, UTR5	NM_012219	MRAS	Salzman2013
chrX:153587613-153590516	-	hsa_circ_0091966	2903	1647	Bj, Hmec	NA, NA	NA	ANNOTATED, CDS, coding, INTERNAL, OVCODE, OVEXON	NM_001110556	FLNA	Salzman2013
chrX:153583192-153586936	-	hsa_circ_0091935	3744	743	Bj, Hsmm	NA, NA	NA	ANNOTATED, CDS, coding, INTERNAL, OVCODE, OVEXON	NM_001110556	FLNA	Salzman2013
chr7:128496798-128499328	+	hsa_circ_0082229	2530	1545	Bj, Hsmm	NA, NA	NA	ANNOTATED, CDS, coding, OVCODE, OVERLAPTX, OVEXON, UTR3	NM_001458	FLNC	Salzman2013
chr20:3783754-3783853	+	hsa_circ_0059329	99	99	Bj, Hsmm	4, NA	NA	ANNOTATED, CDS, coding, INTERNAL, OVCODE, OVEXON	NM_021873	CDC25B	Salzman2013
chr7:75933118-75933614	+	hsa_circ_0080787	496	378	Bj, Hsmm, Huvec, Mcf7, Nhek	NA, NA, NA, NA, NA	NA	ANNOTATED, CDS, coding, OVCODE, OVEXON, UTR3	NM_001540	HSPB1	Salzman2013
chrX:153587613-153592740	-	hsa_circ_0091969	5127	2281	Bj, Huvec	NA, NA	NA	ANNOTATED, CDS, coding, INTERNAL, OVCODE, OVEXON	NM_001110556	FLNA	Salzman2013
chr1:206905919-206907630	+	hsa_circ_0016273	1711	1711	Bj, Huvec	NA, NA	NA	ANNOTATED, CDS, coding, OVCODE, OVEXON, UTR3	NM_032960	MAPKAPK2	Salzman2013
chr3:52082936-52090461	-	hsa_circ_0065975	7525	3233	Bj, Huvec	NA, NA	NA	ANNOTATED, CDS, coding, OVCODE, OVERLAPTX, OVEXON, UTR3, UTR5	NM_001947	DUSP7	Salzman2013
chrX:153587613-153596458	-	hsa_circ_0091975	8845	3930	Bj, Huvec	NA, NA	NA	ANNOTATED, CDS, coding, INTERNAL, OVCODE, OVEXON	NM_001110556	FLNA	Salzman2013
chr17:29684286-29708905	+	hsa_circ_0042935	24619	8383	Bj, K562	NA, NA	NA	ALT_DONOR, CDS, coding, downstream_end, OVCODE, OVEXON, UTR3	NM_001042492	NF1	Salzman2013
chr2:175976295-175976382	-	hsa_circ_0057147	87	87	Bj, K562	NA, NA	NA	ANNOTATED, CDS, coding, INTERNAL, OVCODE, OVEXON	NM_001880	ATF2	Salzman2013
chr7:128470482-128478857	+	hsa_circ_0082189	8375	1620	Bj, K562	NA, NA	NA	ANNOTATED, CDS, coding, OVCODE, OVERLAPTX, OVEXON, UTR5	NM_001458	FLNC	Salzman2013
chrX:153589675-153596458	-	hsa_circ_0091988	6783	2834	Bj, K562	NA, NA	NA	ANNOTATED, CDS, coding, INTERNAL, OVCODE, OVEXON	NM_001110556	FLNA	Salzman2013
chr15:99465376-99486281	+	hsa_circ_0037035	20905	1386	Bj, Mcf7	2, NA	NA	ANNOTATED, CDS, coding, INTERNAL, OVCODE, OVEXON	NM_000875	IGF1R	Salzman2013
chr7:75932893-75933614	+	hsa_circ_0080786	721	603	Bj, Nhek	NA, NA	NA	ALT_ACCEPTOR, CDS, coding, intronic, OVCODE, OVEXON, UTR3	NM_001540	HSPB1	Salzman2013
chrX:153595764-153595912	-	hsa_circ_0092028	148	148	Bj, Nhek	4, NA	NA	ANNOTATED, CDS, coding, INTERNAL, OVCODE, OVEXON	NM_001110556	FLNA	Salzman2013
chr8:99466860-99837909	-	hsa_circ_0085040	371049	2826	Bj, Nhek	NA, NA	NA	ANNOTATED, CDS, coding, OVCODE, OVERLAPTX, OVEXON, UTR3, UTR5	NM_006281	STK3	Salzman2013
chrX:153594675-153595007	-	hsa_circ_0092018	332	241	Bj, Nhlf	NA, NA	NA	ANNOTATED, CDS, coding, INTERNAL, OVCODE, OVEXON	NM_001110556	FLNA	Salzman2013
chrX:153582282-153596458	-	hsa_circ_0091928	14176	5313	Bj, Nhlf	NA, NA	NA	ANNOTATED, CDS, coding, INTERNAL, OVCODE, OVEXON	NM_001110556	FLNA	Salzman2013
chr4:177632652-177649122	-	hsa_circ_0071466	16470	343	Bj, Sknshra	NA, NA	NA	ANNOTATED, CDS, coding, INTERNAL, OVCODE, OVERLAPTX, OVEXON	NM_005429	VEGFC	Salzman2013
chr3:58131647-58139368	+	hsa_circ_0066368	7721	1209	Bj, Sknshra	NA, NA	NA	ANNOTATED, CDS, coding, INTERNAL, OVCODE, OVEXON	NM_001164317	FLNB	Salzman2013
chr19:41850651-41850769	-	hsa_circ_0051217	118	118	Bj, Sknshra	1, NA	NA	ANNOTATED, CDS, coding, INTERNAL, OVCODE, OVEXON	NM_000660	TGFB1	Salzman2013
chrX:153581139-153582851	-	hsa_circ_0091897	1712	1066	Bj, Sknshra	NA, NA	NA	ANNOTATED, CDS, coding, INTERNAL, OVCODE, OVEXON	NM_001110556	FLNA	Salzman2013
chr7:128484711-128495368	+	hsa_circ_0082215	10657	4059	Bj, Sknshra	NA, NA	NA	ANNOTATED, CDS, coding, INTERNAL, OVCODE, OVERLAPTX, OVEXON	NM_001458	FLNC	Salzman2013
chr5:149497180-149515441	-	hsa_circ_0074511	18261	3097	Bj, Sknshra	NA, NA	NA	ANNOTATED, CDS, coding, INTERNAL, OVCODE, OVEXON	NM_002609	PDGFRB	Salzman2013
chr17:27778504-27829741	+	hsa_circ_0000752	51237	1400	cd_19	3	None	ALT_ACCEPTOR, CDS, coding, INTERNAL, UTR5	NM_020791	TAOK1	Memczak2013
chr17:41854902-41855024	-	hsa_circ_0000772	122	122	cd_19	8	None	ALT_ACCEPTOR, ALT_DONOR, coding, INTERNAL, intronic	NM_004090	DUSP3	Memczak2013
chr16:1797029-1798721	+	hsa_circ_0000666	1692	469	cd_19, cd_34, diencephalon, frontal_cortex, occipital_lobe, temporal_lobe	5, NA, 2, 9, 6, 5	None	ANNOTATED, CDS, coding, INTERNAL	NM_015133	MAPK8IP3	Memczak2013, Rybak2015
chr16:68224670-68225678	+	hsa_circ_0000713	1008	1008	cd_19, cerebellum, diencephalon, frontal_cortex, Ag04450, K562, Nhek	5, 3, 3, 10, 1, 22, NA	None	ANNOTATED, CDS, coding, INTERNAL	NM_173165	NFATC3	Memczak2013, Rybak2015, Salzman2013
chr19:7267355-7267907	-	hsa_circ_0000885	552	552	cd_19, cerebellum, frontal_cortex, occipital_lobe, parietal_lobe, temporal_lobe, Gm12878, H1hesc, Hepg2, Sknshra	15, 6, 12, 8, 6, 3, 24, 7, 6, 6	None	ANNOTATED, CDS, coding, INTERNAL	NM_001079817	INSR	Memczak2013, Rybak2015, Salzman2013
chr11:77043774-77064644	-	hsa_circ_0000342	20870	779	cd_19, Gm12878	2, 1	None	ANNOTATED, CDS, coding, INTERNAL	NM_002576	PAK1	Memczak2013, Salzman2013
chrX:153593274-153593598	+	hsa_circ_0001951	324	324	cd_34	36	None	ANTISENSE, CDS, coding, INTERNAL	NM_001456	FLNA	Memczak2013
chr11:64557695-64559582	+	hsa_circ_0000322	1887	1887	cd_34	10	None	ANTISENSE, CDS, coding, INTERNAL, intronic	NM_004579	MAP4K2	Memczak2013
chr22:21288178-21288275	-	hsa_circ_0001207	97	97	cd_34	16	None	ANTISENSE, CDS, coding, INTERNAL	NM_005207	CRKL	Memczak2013
chr19:7115937-7116204	-	hsa_circ_0000884	267	267	cd_34	10	None	ALT_ACCEPTOR, ALT_DONOR, coding, INTERNAL, UTR3	NM_001079817	INSR	Memczak2013
chr1:59248878-59248985	-	hsa_circ_0000074	107	107	cd_34	10	None	ALT_ACCEPTOR, ALT_DONOR, coding, INTERNAL, UTR5	NM_002228	JUN	Memczak2013
chrX:153578016-153578235	-	hsa_circ_0001949	219	219	cd_34, A549, Bj, H1hesc, Helas3, Hsmm, Nhek	7, 1, NA, NA, NA, NA, NA	None	ANNOTATED, CDS, coding, INTERNAL	NM_001456	FLNA	Memczak2013, Salzman2013
chr16:68208276-68225678	+	hsa_circ_0000712	17402	1332	cd_34, cerebellum, frontal_cortex, occipital_lobe	26, 2, 7, 4	None	ANNOTATED, CDS, coding, INTERNAL	NM_173165	NFATC3	Memczak2013, Rybak2015
chrX:20181081-20187107	-	hsa_circ_0140075	6026	1640	cerebellum	3	NA	ALT_ACCEPTOR, CDS, coding, INTERNAL, intronic, OVCODE, OVEXON	ENST00000379565.3	RPS6KA3	Rybak2015
chr6:136958462-136980516	-	hsa_circ_0130794	22054	650	cerebellum	3	NA	ANNOTATED, CDS, coding, INTERNAL, OVCODE, OVERLAPTX, OVEXON	ENST00000359015.4	MAP3K5	Rybak2015
chr9:140938269-140941401	+	hsa_circ_0138290	3132	129	cerebellum	2	NA	ALT_ACCEPTOR, ALT_DONOR, CDS, coding, INTERNAL, OVCODE, OVEXON	ENST00000277549.5	CACNA1B	Rybak2015
chr4:87273591-87273772	+	hsa_circ_0127200	181	181	cerebellum	3	NA	ANTISENSE, coding, INTERNAL, intronic	NM_138980	MAPK10	Rybak2015
chr12:112321384-112331389	+	hsa_circ_0097353	10005	1286	cerebellum	2	NA	ALT_DONOR, CDS, coding, downstream_end, OVCODE, OVERLAPTX, OVEXON, UTR3	NM_139078	MAPKAPK5	Rybak2015
chr15:79339087-79341930	-	hsa_circ_0104654	2843	347	cerebellum	3	NA	ANNOTATED, CDS, coding, INTERNAL, OVCODE, OVEXON	NM_002891	RASGRF1	Rybak2015
chr4:102085831-102087117	-	hsa_circ_0124875	1286	1286	cerebellum	2	NA	ALT_ACCEPTOR, ALT_DONOR, coding, INTERNAL, intronic	ENST00000394854.3	PPP3CA	Rybak2015
chr11:77043774-77060332	-	hsa_circ_0096476	16558	715	cerebellum	5	NA	ANNOTATED, CDS, coding, INTERNAL, OVCODE, OVEXON	ENST00000356341.3	PAK1	Rybak2015
chr14:50605329-50612314	-	hsa_circ_0101983	6985	574	cerebellum	2	NA	ANNOTATED, CDS, coding, INTERNAL, OVCODE, OVEXON	ENST00000216373.5	SOS2	Rybak2015
chr1:243800981-243828177	-	hsa_circ_0112792	27196	312	cerebellum	2	NA	ALT_ACCEPTOR, ALT_DONOR, CDS, coding, INTERNAL, OVCODE, OVEXON	NM_005465	AKT3	Rybak2015
chr12:112305375-112323840	+	hsa_circ_0097352	18465	783	cerebellum	2	NA	ANNOTATED, CDS, coding, INTERNAL, OVCODE, OVERLAPTX, OVEXON	ENST00000550735.2	MAPKAPK5	Rybak2015
chr2:213256241-213256699	-	hsa_circ_0119064	458	458	cerebellum	2	NA	ALT_ACCEPTOR, ALT_DONOR, coding, INTERNAL, intronic	ENST00000342788.4	ERBB4	Rybak2015
chr4:55590707-55591089	+	hsa_circ_0126618	382	382	cerebellum	2	NA	ALT_ACCEPTOR, ALT_DONOR, coding, INTERNAL, intronic	ENST00000288135.5	KIT	Rybak2015
chr9:87339138-87339271	+	hsa_circ_0139149	133	133	cerebellum	2	NA	ANNOTATED, CDS, coding, INTERNAL, OVCODE, OVEXON	NM_001018065	NTRK2	Rybak2015
chr10:75230444-75239275	-	hsa_circ_0094155	8831	951	cerebellum	4	NA	ANNOTATED, CDS, coding, INTERNAL, OVCODE, OVEXON	ENST00000394822.2	PPP3CB	Rybak2015
chr4:87228753-87228921	+	hsa_circ_0127198	168	168	cerebellum	2	NA	ANTISENSE, coding, INTERNAL, intronic	NM_138980	MAPK10	Rybak2015
chr2:39249710-39294894	-	hsa_circ_0119986	45184	1771	cerebellum	2	NA	ANNOTATED, CDS, coding, INTERNAL, OVCODE, OVERLAPTX, OVEXON	ENST00000426016.1	SOS1	Rybak2015
chr5:86627164-86659321	+	hsa_circ_0129874	32157	1071	cerebellum	2	NA	ANNOTATED, CDS, coding, INTERNAL, OVCODE, OVEXON	NM_002890	RASA1	Rybak2015
chr4:86985418-87024397	-	hsa_circ_0127191	38979	744	cerebellum	2	NA	ANNOTATED, CDS, coding, INTERNAL, OVCODE, OVERLAPTX, OVEXON	NM_138980	MAPK10	Rybak2015
chr2:213266851-213267156	+	hsa_circ_0119065	305	305	cerebellum	2	NA	ANTISENSE, coding, INTERNAL, intronic	ENST00000342788.4	ERBB4	Rybak2015
chr2:39497772-39498218	-	hsa_circ_0120012	446	446	cerebellum	2	NA	ALT_ACCEPTOR, ALT_DONOR, coding, INTERNAL, intronic	ENST00000263881.3	MAP4K3	Rybak2015
chr9:87337366-87337479	+	hsa_circ_0139147	113	113	cerebellum	2	NA	ALT_ACCEPTOR, ALT_DONOR, coding, INTERNAL, intronic	NM_001018065	NTRK2	Rybak2015
chr14:105237081-105237184	-	hsa_circ_0101403	103	103	cerebellum	4	NA	ANNOTATED, CDS, coding, INTERNAL, OVCODE, OVEXON	ENST00000554581.1	AKT1	Rybak2015
chr4:160235742-160244769	+	hsa_circ_0125675	9027	474	cerebellum	2	NA	ANNOTATED, CDS, coding, INTERNAL, OVCODE, OVEXON	ENST00000264431.4	RAPGEF2	Rybak2015
chr17:27816681-27822745	+	hsa_circ_0106488	6064	344	cerebellum	2	NA	ANNOTATED, CDS, coding, INTERNAL, OVCODE, OVEXON	ENST00000261716.3	TAOK1	Rybak2015
chr5:56152426-56171137	+	hsa_circ_0129197	18711	1483	cerebellum	2	NA	ANNOTATED, CDS, coding, INTERNAL, OVCODE, OVERLAPTX, OVEXON	NM_005921	MAP3K1	Rybak2015
chr8:108306163-108359325	-	hsa_circ_0135455	53162	741	cerebellum	3	NA	ANNOTATED, CDS, coding, INTERNAL, OVCODE, OVEXON	NM_001146	ANGPT1	Rybak2015
chr3:138097483-138097682	-	hsa_circ_0122105	199	199	cerebellum	2	NA	ANTISENSE, coding, INTERNAL, intronic	NM_012219	MRAS	Rybak2015
chr4:102004342-102020879	-	hsa_circ_0124873	16537	476	cerebellum	2	NA	ANNOTATED, CDS, coding, INTERNAL, OVCODE, OVEXON	ENST00000394854.3	PPP3CA	Rybak2015
chr11:77066712-77091039	-	hsa_circ_0096485	24327	582	cerebellum	3	NA	ANNOTATED, CDS, coding, INTERNAL, OVCODE, OVEXON	ENST00000356341.3	PAK1	Rybak2015
chr14:50600840-50626804	-	hsa_circ_0101982	25964	1879	cerebellum	2	NA	ANNOTATED, CDS, coding, INTERNAL, OVCODE, OVEXON	ENST00000216373.5	SOS2	Rybak2015
chr12:44161905-44176293	+	hsa_circ_0098570	14388	1134	cerebellum	2	NA	ANNOTATED, CDS, coding, INTERNAL, OVCODE, OVEXON, UTR5	NM_001114182	IRAK4	Rybak2015
chr7:140482820-140487384	-	hsa_circ_0133579	4564	174	cerebellum	2	NA	ANNOTATED, CDS, coding, INTERNAL, OVCODE, OVEXON	NM_004333	BRAF	Rybak2015
chr12:118590031-118627746	-	hsa_circ_0097501	37715	1341	cerebellum	3	NA	ANNOTATED, CDS, coding, INTERNAL, OVCODE, OVERLAPTX, OVEXON	ENST00000392533.3	TAOK3	Rybak2015
chr17:29703091-29703645	-	hsa_circ_0106579	554	554	cerebellum	3	NA	ANTISENSE, coding, INTERNAL, OVEXON, UTR3	NM_001042492	NF1	Rybak2015
chr1:26885297-26888154	+	hsa_circ_0112934	2857	506	cerebellum	2	NA	ANNOTATED, CDS, coding, INTERNAL, OVCODE, OVEXON	NM_002953	RPS6KA1	Rybak2015
chr3:185187069-185187397	+	hsa_circ_0123053	328	328	cerebellum	2	NA	ALT_ACCEPTOR, ALT_DONOR, coding, INTERNAL, intronic	NM_004721	MAP3K13	Rybak2015
chr11:77064580-77070062	-	hsa_circ_0096484	5482	359	cerebellum	2	NA	ANNOTATED, CDS, coding, INTERNAL, OVCODE, OVEXON	ENST00000356341.3	PAK1	Rybak2015
chr12:56493431-56494029	+	hsa_circ_0098823	598	362	cerebellum	3	NA	ANNOTATED, CDS, coding, INTERNAL, OVCODE, OVEXON	ENST00000267101.3	ERBB3	Rybak2015
chr1:243772331-243772728	+	hsa_circ_0112785	397	397	cerebellum	2	NA	ANTISENSE, coding, INTERNAL, intronic	NM_005465	AKT3	Rybak2015
chr2:213183337-213183480	-	hsa_circ_0119057	143	143	cerebellum	2	NA	ALT_ACCEPTOR, ALT_DONOR, coding, INTERNAL, intronic	ENST00000342788.4	ERBB4	Rybak2015
chr17:67532255-67537933	+	hsa_circ_0107603	5678	163	cerebellum	4	NA	ALT_DONOR, CDS, coding, INTERNAL, OVCODE, OVEXON, UTR3	ENST00000590474.1	MAP2K6	Rybak2015
chr14:60733255-60735153	+	hsa_circ_0102288	1898	1898	cerebellum	2	NA	ALT_ACCEPTOR, ALT_DONOR, coding, INTERNAL, intronic	NM_021003	PPM1A	Rybak2015
chr8:99718694-99735046	-	hsa_circ_0137464	16352	15840	cerebellum	5	NA	ALT_ACCEPTOR, CDS, coding, INTERNAL, intronic, OVCODE, OVERLAPTX, OVEXON	ENST00000523601.1	STK3	Rybak2015
chr11:103775407-103870983	-	hsa_circ_0094766	95576	6003	cerebellum	2	NA	ALT_DONOR, CDS, coding, downstream_end, OVCODE, OVERLAPTX, OVEXON, UTR3	NM_025208	PDGFD	Rybak2015
chr14:105260455-105260598	-	hsa_circ_0101404	143	143	cerebellum	2	NA	ALT_ACCEPTOR, coding, OVEXON, upstream_start, UTR5	ENST00000554848.1	AKT1	Rybak2015
chr19:13418595-13423595	-	hsa_circ_0109115	5000	431	cerebellum	2	NA	ANNOTATED, CDS, coding, INTERNAL, OVCODE, OVEXON	NM_023035	CACNA1A	Rybak2015
chr8:108348377-108359325	-	hsa_circ_0135456	10948	278	cerebellum	6	NA	ANNOTATED, CDS, coding, INTERNAL, OVCODE, OVEXON	NM_001146	ANGPT1	Rybak2015
chr1:112170091-112234039	+	hsa_circ_0110425	63948	178	cerebellum	2	NA	ANNOTATED, CDS, coding, INTERNAL, OVCODE, OVERLAPTX, OVEXON, UTR5	ENST00000436150.2	RAP1A	Rybak2015
chr2:213235416-213235591	-	hsa_circ_0119062	175	175	cerebellum	2	NA	ALT_ACCEPTOR, ALT_DONOR, coding, INTERNAL, intronic	ENST00000342788.4	ERBB4	Rybak2015
chr7:140476711-140534503	-	hsa_circ_0133578	57792	1285	cerebellum	3	NA	ALT_ACCEPTOR, CDS, coding, INTERNAL, OVCODE, OVERLAPTX, OVEXON	NM_004333	BRAF	Rybak2015
chr5:86674212-86682720	+	hsa_circ_0129884	8508	581	cerebellum	2	NA	ANNOTATED, CDS, coding, INTERNAL, OVCODE, OVEXON	NM_002890	RASA1	Rybak2015
chr12:12653452-12653616	-	hsa_circ_0097854	164	164	cerebellum	3	NA	ANNOTATED, CDS, coding, INTERNAL, OVCODE, OVEXON	NM_030640	DUSP16	Rybak2015
chr10:49521461-49521710	+	hsa_circ_0093693	249	249	cerebellum	3	NA	ALT_ACCEPTOR, ALT_DONOR, coding, INTERNAL, intronic	ENST00000374189.1	MAPK8	Rybak2015
chr3:141295841-141300019	+	hsa_circ_0122196	4178	269	cerebellum	3	NA	ANNOTATED, CDS, coding, INTERNAL, OVCODE, OVEXON	ENST00000286364.3	RASA2	Rybak2015
chr4:87275682-87292020	-	hsa_circ_0127201	16338	12902	cerebellum	2	NA	ALT_ACCEPTOR, coding, OVEXON, upstream_start, UTR5	ENST00000395166.1	MAPK10	Rybak2015
chr9:101891136-101911987	+	hsa_circ_0137523	20851	1827	cerebellum	2	NA	ALT_DONOR, CDS, coding, INTERNAL, OVCODE, OVERLAPTX, OVEXON, UTR3	ENST00000552516.1	TGFBR1	Rybak2015
chr1:205577514-205578556	+	hsa_circ_0111765	1042	1042	cerebellum	2	NA	ANTISENSE, coding, INTERNAL, OVEXON, UTR3	NM_001973	ELK4	Rybak2015
chr17:64801028-64801213	-	hsa_circ_0107505	185	185	cerebellum	2	NA	ANTISENSE, coding, INTERNAL, OVEXON, UTR3	NM_002737	PRKCA	Rybak2015
chr13:28609631-28624359	-	hsa_circ_0100167	14728	983	cerebellum	4	NA	ANNOTATED, CDS, coding, INTERNAL, OVCODE, OVEXON	ENST00000380982.4	FLT3	Rybak2015
chrX:20211604-20259804	-	hsa_circ_0140095	48200	655	cerebellum	4	NA	ALT_ACCEPTOR, CDS, coding, INTERNAL, OVCODE, OVERLAPTX, OVEXON, UTR5	ENST00000540702.1	RPS6KA3	Rybak2015
chr15:38798040-38810624	-	hsa_circ_0103392	12584	934	cerebellum	2	NA	ANNOTATED, CDS, coding, INTERNAL, OVCODE, OVEXON	NM_005739	RASGRP1	Rybak2015
chr15:99250990-99251149	-	hsa_circ_0104957	159	159	cerebellum	3	NA	ANTISENSE, CDS, coding, INTERNAL, OVCODE, OVEXON	ENST00000268035.6	IGF1R	Rybak2015
chr17:64876688-64876814	+	hsa_circ_0107506	126	126	cerebellum	3	NA	ALT_ACCEPTOR, CDS, coding, INTERNAL, OVCODE, OVEXON	ENST00000533854.1	CACNG5	Rybak2015
chr19:4109829-4110041	-	hsa_circ_0109640	212	212	cerebellum	2	NA	ALT_ACCEPTOR, ALT_DONOR, coding, INTERNAL, intronic	ENST00000262948.5	MAP2K2	Rybak2015
chr10:101977751-101980433	-	hsa_circ_0092387	2682	548	cerebellum	2	NA	ANNOTATED, CDS, coding, INTERNAL, OVCODE, OVEXON	ENST00000370397.7	CHUK	Rybak2015
chr3:53736667-53820979	+	hsa_circ_0124219	84312	3763	cerebellum	5	NA	ANNOTATED, CDS, coding, INTERNAL, OVCODE, OVERLAPTX, OVEXON	NM_000720	CACNA1D	Rybak2015
chr17:29654693-29685650	+	hsa_circ_0106575	30957	2678	cerebellum	2	NA	ALT_ACCEPTOR, ALT_DONOR, CDS, coding, INTERNAL, intronic, OVCODE, OVERLAPTX, OVEXON	NM_001042492	NF1	Rybak2015
chr3:30686238-30715738	+	hsa_circ_0064654	29500	1302	cerebellum, A549, Bj, Gm12878, Helas3, Hepg2, Nhek, Nhlf, Sknshra	2, 3, 3, NA, 7, NA, 1, NA, NA	NA	ANNOTATED, CDS, coding, INTERNAL, OVCODE, OVEXON	NM_001024847	TGFBR2	Rybak2015, Salzman2013
chr12:12653452-12674397	-	hsa_circ_0025498	20945	896	cerebellum, A549, Gm12878, H1hesc, Helas3, Hepg2, K562, Mcf7	6, NA, 3, 2, 10, 5, NA, 4	NA	ANNOTATED, CDS, coding, INTERNAL, OVCODE, OVEXON, UTR5	NM_030640	DUSP16	Rybak2015, Salzman2013
chr6:136972121-137019820	-	hsa_circ_0077976	47699	1176	cerebellum, Ag04450, Hsmm	2, NA, 3	NA	ANNOTATED, CDS, coding, INTERNAL, OVCODE, OVEXON	NM_005923	MAP3K5	Rybak2015, Salzman2013
chr5:56160560-56179506	+	hsa_circ_0072528	18946	2985	cerebellum, Bj	2, NA	NA	ANNOTATED, CDS, coding, INTERNAL, OVCODE, OVEXON	NM_005921	MAP3K1	Rybak2015, Salzman2013
chr1:84701623-84701785	+	hsa_circ_0114311	162	162	cerebellum, diencephalon	4, 2	NA	ALT_ACCEPTOR, ALT_DONOR, coding, INTERNAL, OVEXON, UTR3	ENST00000370689.2	PRKACB	Rybak2015
chr8:99718694-99740849	-	hsa_circ_0137465	22155	21643	cerebellum, diencephalon	2, 10	NA	ALT_ACCEPTOR, CDS, coding, INTERNAL, intronic, OVCODE, OVERLAPTX, OVEXON	ENST00000523601.1	STK3	Rybak2015
chr2:102508675-102508945	-	hsa_circ_0116911	270	270	cerebellum, diencephalon	2, 2	NA	ANTISENSE, coding, INTERNAL, OVEXON, UTR3	NM_145686	MAP4K4	Rybak2015
chrX:83351201-83390218	-	hsa_circ_0140657	39017	1470	cerebellum, diencephalon, frontal_cortex	2, 2, 5	NA	ANNOTATED, CDS, coding, INTERNAL, OVCODE, OVERLAPTX, OVEXON	NM_014496	RPS6KA6	Rybak2015
chr4:101982243-102004420	-	hsa_circ_0124869	22177	374	cerebellum, diencephalon, frontal_cortex	6, 2, 16	NA	ANNOTATED, CDS, coding, INTERNAL, OVCODE, OVERLAPTX, OVEXON	ENST00000394854.3	PPP3CA	Rybak2015
chr4:101982243-102015072	-	hsa_circ_0124870	32829	514	cerebellum, diencephalon, frontal_cortex	7, 7, 5	NA	ANNOTATED, CDS, coding, INTERNAL, OVCODE, OVERLAPTX, OVEXON	ENST00000394854.3	PPP3CA	Rybak2015
chr10:49609654-49628363	+	hsa_circ_0093699	18709	665	cerebellum, diencephalon, frontal_cortex, occipital_lobe	2, 3, 9, 7	NA	ANNOTATED, CDS, coding, INTERNAL, OVCODE, OVEXON, UTR5	ENST00000374189.1	MAPK8	Rybak2015
chr2:175982717-176001214	-	hsa_circ_0118150	18497	553	cerebellum, diencephalon, frontal_cortex, occipital_lobe	3, 3, 3, 4	NA	ANNOTATED, CDS, coding, INTERNAL, OVCODE, OVEXON, UTR5	ENST00000409437.1	ATF2	Rybak2015
chr1:84662298-84663507	+	hsa_circ_0114308	1209	223	cerebellum, diencephalon, frontal_cortex, occipital_lobe	2, 4, 7, 14	NA	ANNOTATED, CDS, coding, INTERNAL, OVCODE, OVERLAPTX, OVEXON	ENST00000370689.2	PRKACB	Rybak2015
chr1:243776972-243809339	-	hsa_circ_0112786	32367	412	cerebellum, diencephalon, frontal_cortex, occipital_lobe	2, 4, 6, 13	NA	ANNOTATED, CDS, coding, INTERNAL, OVCODE, OVERLAPTX, OVEXON	NM_005465	AKT3	Rybak2015
chr16:68191771-68217269	+	hsa_circ_0105780	25498	697	cerebellum, diencephalon, frontal_cortex, occipital_lobe	2, 4, 10, 2	NA	ANNOTATED, CDS, coding, INTERNAL, OVCODE, OVEXON	NM_004555	NFATC3	Rybak2015
chr10:123310803-123315059	-	hsa_circ_0092985	4256	4256	cerebellum, diencephalon, frontal_cortex, occipital_lobe, parietal_lobe	7, 3, 12, 15, 11	NA	ALT_ACCEPTOR, CDS, coding, INTERNAL, intronic, OVCODE, OVEXON	NM_022970	FGFR2	Rybak2015
chr17:29533257-29546136	+	hsa_circ_0106565	12879	381	cerebellum, diencephalon, frontal_cortex, occipital_lobe, parietal_lobe	14, 4, 3, 2, 4	NA	ANNOTATED, CDS, coding, INTERNAL, OVCODE, OVERLAPTX, OVEXON	NM_001042492	NF1	Rybak2015
chr12:71077906-71095103	-	hsa_circ_0099155	17197	490	cerebellum, diencephalon, frontal_cortex, occipital_lobe, parietal_lobe	2, 9, 13, 3, 4	NA	ANNOTATED, CDS, coding, INTERNAL, OVCODE, OVEXON	ENST00000283228.2	PTPRR	Rybak2015
chr14:91356830-91389540	-	hsa_circ_0102861	32710	1218	cerebellum, diencephalon, frontal_cortex, occipital_lobe, parietal_lobe	2, 4, 2, 10, 3	NA	ANNOTATED, CDS, coding, INTERNAL, OVCODE, OVEXON	ENST00000261991.3	RPS6KA5	Rybak2015
chr1:243666011-243666150	-	hsa_circ_0112766	139	139	cerebellum, diencephalon, frontal_cortex, occipital_lobe, parietal_lobe	13, 9, 8, 24, 21	NA	ALT_ACCEPTOR, ALT_DONOR, coding, INTERNAL, OVEXON, UTR3	NM_005465	AKT3	Rybak2015
chrX:20181081-20206088	-	hsa_circ_0140081	25007	1210	cerebellum, diencephalon, frontal_cortex, occipital_lobe, parietal_lobe	2, 2, 4, 8, 4	NA	ANNOTATED, CDS, coding, INTERNAL, OVCODE, OVERLAPTX, OVEXON	ENST00000379565.3	RPS6KA3	Rybak2015
chr14:50600840-50619891	-	hsa_circ_0101980	19051	1018	cerebellum, diencephalon, frontal_cortex, occipital_lobe, parietal_lobe	3, 3, 28, 14, 5	NA	ANNOTATED, CDS, coding, INTERNAL, OVCODE, OVEXON	ENST00000216373.5	SOS2	Rybak2015
chr17:29527439-29563039	+	hsa_circ_0106561	35600	3086	cerebellum, diencephalon, frontal_cortex, occipital_lobe, parietal_lobe	4, 2, 2, 4, 2	NA	ANNOTATED, CDS, coding, INTERNAL, OVCODE, OVERLAPTX, OVEXON	NM_001042492	NF1	Rybak2015
chr3:141274681-141328908	+	hsa_circ_0122187	54227	1911	cerebellum, diencephalon, frontal_cortex, occipital_lobe, parietal_lobe	4, 2, 10, 4, 5	NA	ANNOTATED, CDS, coding, INTERNAL, OVCODE, OVEXON	ENST00000452898.1	RASA2	Rybak2015
chr2:39526883-39535146	-	hsa_circ_0054205	8263	122	cerebellum, diencephalon, frontal_cortex, occipital_lobe, parietal_lobe, A549, Bj, H1hesc, Helas3, K562	8, 6, 28, 16, 12, NA, 3, 2, 2, 10	NA	ANNOTATED, CDS, coding, INTERNAL, OVCODE, OVEXON	NM_003618	MAP4K3	Rybak2015, Salzman2013
chr15:67984816-67995746	+	hsa_circ_0036036	10930	197	cerebellum, diencephalon, frontal_cortex, occipital_lobe, parietal_lobe, A549, Gm12878, Helas3, Hepg2, K562, Sknshra	2, 3, 22, 7, 7, NA, 4, 6, 4, 12, 3	NA	ANNOTATED, CDS, coding, INTERNAL, OVCODE, OVERLAPTX, OVEXON	NM_145160	MAP2K5	Rybak2015, Salzman2013
chr17:29483000-29546136	+	hsa_circ_0042883	63136	1581	cerebellum, diencephalon, frontal_cortex, occipital_lobe, parietal_lobe, A549, Helas3, Hepg2	4, 4, 11, 13, 2, 2, 2, 6	NA	ANNOTATED, CDS, coding, INTERNAL, OVCODE, OVERLAPTX, OVEXON	NM_001042492	NF1	Rybak2015, Salzman2013
chr14:50641171-50655418	-	hsa_circ_0031828	14247	558	cerebellum, diencephalon, frontal_cortex, occipital_lobe, parietal_lobe, Ag04450, K562, Sknshra	5, 10, 36, 10, 3, 2, NA, NA	NA	ANNOTATED, CDS, coding, INTERNAL, OVCODE, OVEXON	NM_006939	SOS2	Rybak2015, Salzman2013
chr12:88898935-88912644	-	hsa_circ_0027700	13709	667	cerebellum, diencephalon, frontal_cortex, occipital_lobe, parietal_lobe, Helas3	5, 2, 9, 9, 6, NA	NA	ANNOTATED, CDS, coding, INTERNAL, OVCODE, OVEXON, UTR3	NM_000899	KITLG	Rybak2015, Salzman2013
chr16:68155889-68225678	+	hsa_circ_0039929	69789	3003	cerebellum, diencephalon, frontal_cortex, occipital_lobe, parietal_lobe, Sy5y_exp1_D0, Sy5y_exp1_D2, SY5Y_exp2_D0, A549, Ag04450, Bj, Gm12878, Helas3, Hepg2, K562, Sknshra	12, 6, 3, 4, 5, 3, 3, 3, 2, 7, 2, 20, 60, 95, 10, 8	NA	ANNOTATED, CDS, coding, INTERNAL, OVCODE, OVEXON	NM_004555	NFATC3	Rybak2015, Salzman2013
chr14:50616725-50619891	-	hsa_circ_0101992	3166	327	cerebellum, diencephalon, frontal_cortex, occipital_lobe, parietal_lobe, Sy5y_exp1_D0, SY5Y_exp2_D8, temporal_lobe	33, 24, 116, 91, 20, 2, 2, 72	NA	ANNOTATED, CDS, coding, INTERNAL, OVCODE, OVEXON	ENST00000216373.5	SOS2	Rybak2015
chr1:243800912-243859018	-	hsa_circ_0112791	58106	515	cerebellum, diencephalon, frontal_cortex, occipital_lobe, parietal_lobe, Sy5y_exp1_D0, temporal_lobe	3, 9, 27, 45, 12, 2, 19	NA	ANNOTATED, CDS, coding, INTERNAL, OVCODE, OVEXON	NM_005465	AKT3	Rybak2015
chr14:91409421-91467503	-	hsa_circ_0032940	58082	515	cerebellum, diencephalon, frontal_cortex, occipital_lobe, parietal_lobe, Sy5y_exp1_D0, temporal_lobe, A549, Mcf7, Sknshra	11, 39, 94, 48, 15, 2, 40, NA, 2, NA	NA	ANNOTATED, CDS, coding, INTERNAL, OVCODE, OVEXON	NM_004755	RPS6KA5	Rybak2015, Salzman2013
chr9:87356806-87367000	+	hsa_circ_0087378	10194	237	cerebellum, diencephalon, frontal_cortex, occipital_lobe, parietal_lobe, Sy5y_exp1_D2, Sy5y_exp1_D4, SY5Y_exp2_D4, SY5Y_exp2_D8, temporal_lobe, Gm12878, Sknshra	19, 67, 66, 33, 44, 5, 3, 3, 4, 4, NA, 9	NA	ANNOTATED, CDS, coding, INTERNAL, OVCODE, OVERLAPTX, OVEXON	NM_001018065	NTRK2	Rybak2015, Salzman2013
chr9:87317073-87325706	+	hsa_circ_0139142	8633	371	cerebellum, diencephalon, frontal_cortex, occipital_lobe, parietal_lobe, Sy5y_exp1_D2, Sy5y_exp1_D4, SY5Y_exp2_D8, temporal_lobe	246, 508, 1244, 642, 231, 2, 6, 3, 526	NA	ANNOTATED, CDS, coding, INTERNAL, OVCODE, OVEXON	NM_001018065	NTRK2	Rybak2015
chr17:29483000-29509683	+	hsa_circ_0042881	26683	828	cerebellum, diencephalon, frontal_cortex, occipital_lobe, parietal_lobe, Sy5y_exp1_D2, Sy5y_exp1_D4, temporal_lobe, A549, Ag04450, Gm12878, H1hesc, K562, Nhek, Sknshra	45, 57, 232, 109, 53, 2, 2, 101, 3, 2, 1, NA, 6, 4, 3	NA	ANNOTATED, CDS, coding, INTERNAL, OVCODE, OVEXON	NM_001042492	NF1	Rybak2015, Salzman2013
chr17:29654666-29685650	+	hsa_circ_0106574	30984	2705	cerebellum, diencephalon, frontal_cortex, occipital_lobe, parietal_lobe, Sy5y_exp1_D2, SY5Y_exp2_D4, temporal_lobe	23, 9, 47, 32, 13, 3, 2, 27	NA	ALT_ACCEPTOR, ALT_DONOR, CDS, coding, INTERNAL, intronic, OVCODE, OVERLAPTX, OVEXON	NM_001042492	NF1	Rybak2015
chr14:91409421-91413894	-	hsa_circ_0032939	4473	224	cerebellum, diencephalon, frontal_cortex, occipital_lobe, parietal_lobe, Sy5y_exp1_D4, A549, Gm12878, H1hesc, K562, Sknshra	21, 6, 28, 26, 11, 2, 3, NA, 2, 4, NA	NA	ANNOTATED, CDS, coding, INTERNAL, OVCODE, OVEXON	NM_004755	RPS6KA5	Rybak2015, Salzman2013
chr9:140846725-140852139	+	hsa_circ_0138285	5414	370	cerebellum, diencephalon, frontal_cortex, occipital_lobe, parietal_lobe, Sy5y_exp1_D4, temporal_lobe	5, 9, 65, 35, 18, 2, 24	NA	ANNOTATED, CDS, coding, INTERNAL, OVCODE, OVEXON	ENST00000371355.4	CACNA1B	Rybak2015
chr1:243708811-243778463	-	hsa_circ_0112773	69652	690	cerebellum, diencephalon, frontal_cortex, occipital_lobe, parietal_lobe, temporal_lobe	8, 17, 83, 132, 28, 48	NA	ANNOTATED, CDS, coding, INTERNAL, OVCODE, OVERLAPTX, OVEXON	NM_005465	AKT3	Rybak2015
chr2:212566691-212589919	-	hsa_circ_0119036	23228	867	cerebellum, diencephalon, frontal_cortex, occipital_lobe, parietal_lobe, temporal_lobe	3, 9, 13, 4, 2, 3	NA	ANNOTATED, CDS, coding, INTERNAL, OVCODE, OVEXON	ENST00000342788.4	ERBB4	Rybak2015
chr13:28611321-28624359	-	hsa_circ_0100168	13038	695	cerebellum, diencephalon, frontal_cortex, occipital_lobe, parietal_lobe, temporal_lobe	11, 18, 39, 13, 10, 16	NA	ANNOTATED, CDS, coding, INTERNAL, OVCODE, OVEXON	ENST00000380982.4	FLT3	Rybak2015
chr11:77085372-77091039	-	hsa_circ_0096487	5667	287	cerebellum, diencephalon, frontal_cortex, occipital_lobe, parietal_lobe, temporal_lobe	4, 6, 4, 9, 6, 3	NA	ANNOTATED, CDS, coding, INTERNAL, OVCODE, OVEXON	ENST00000356341.3	PAK1	Rybak2015
chr7:140476711-140482957	-	hsa_circ_0133576	6246	517	cerebellum, diencephalon, frontal_cortex, occipital_lobe, parietal_lobe, temporal_lobe	8, 7, 79, 7, 11, 7	NA	ANNOTATED, CDS, coding, INTERNAL, OVCODE, OVEXON	NM_004333	BRAF	Rybak2015
chr17:29576001-29592357	+	hsa_circ_0106569	16356	861	cerebellum, diencephalon, frontal_cortex, occipital_lobe, parietal_lobe, temporal_lobe	8, 9, 33, 35, 7, 8	NA	ANNOTATED, CDS, coding, INTERNAL, OVCODE, OVERLAPTX, OVEXON	NM_001042492	NF1	Rybak2015
chr12:88909310-88939642	-	hsa_circ_0099427	30332	589	cerebellum, diencephalon, frontal_cortex, occipital_lobe, parietal_lobe, temporal_lobe	32, 29, 57, 56, 22, 23	NA	ANNOTATED, CDS, coding, INTERNAL, OVCODE, OVEXON	NM_000899	KITLG	Rybak2015
chr5:86628323-86642541	+	hsa_circ_0129875	14218	410	cerebellum, diencephalon, frontal_cortex, occipital_lobe, parietal_lobe, temporal_lobe	2, 3, 10, 10, 2, 7	NA	ANNOTATED, CDS, coding, INTERNAL, OVCODE, OVEXON	NM_002890	RASA1	Rybak2015
chrX:83403049-83419395	-	hsa_circ_0140664	16346	259	cerebellum, diencephalon, frontal_cortex, occipital_lobe, parietal_lobe, temporal_lobe	5, 4, 11, 2, 5, 5	NA	ANNOTATED, CDS, coding, INTERNAL, OVCODE, OVEXON	NM_014496	RPS6KA6	Rybak2015
chr7:81599990-81611943	-	hsa_circ_0134804	11953	310	cerebellum, diencephalon, frontal_cortex, occipital_lobe, parietal_lobe, temporal_lobe	5, 17, 20, 14, 5, 9	NA	ANNOTATED, CDS, coding, INTERNAL, OVCODE, OVEXON	ENST00000356860.3	CACNA2D1	Rybak2015
chr10:123298105-123325218	-	hsa_circ_0092984	27113	639	cerebellum, diencephalon, frontal_cortex, occipital_lobe, parietal_lobe, temporal_lobe	25, 10, 43, 61, 37, 18	NA	ANNOTATED, CDS, coding, INTERNAL, OVCODE, OVERLAPTX, OVEXON	NM_022970	FGFR2	Rybak2015
chr10:18816516-18825125	+	hsa_circ_0093260	8609	358	cerebellum, diencephalon, frontal_cortex, occipital_lobe, parietal_lobe, temporal_lobe	21, 38, 41, 31, 17, 7	NA	ANNOTATED, CDS, coding, INTERNAL, OVCODE, OVERLAPTX, OVEXON	NM_000724	CACNB2	Rybak2015
chr7:81689743-81714216	-	hsa_circ_0134825	24473	353	cerebellum, diencephalon, frontal_cortex, occipital_lobe, parietal_lobe, temporal_lobe	17, 7, 78, 74, 22, 38	NA	ANNOTATED, CDS, coding, INTERNAL, OVCODE, OVEXON	ENST00000356860.3	CACNA2D1	Rybak2015
chr2:152709961-152717334	-	hsa_circ_0117637	7373	358	cerebellum, diencephalon, frontal_cortex, occipital_lobe, parietal_lobe, temporal_lobe	4, 10, 27, 34, 8, 12	NA	ANNOTATED, CDS, coding, INTERNAL, OVCODE, OVEXON	NM_001005747	CACNB4	Rybak2015
chrX:83351201-83419395	-	hsa_circ_0140658	68194	1890	cerebellum, diencephalon, frontal_cortex, occipital_lobe, parietal_lobe, temporal_lobe	8, 10, 27, 17, 9, 6	NA	ANNOTATED, CDS, coding, INTERNAL, OVCODE, OVERLAPTX, OVEXON	NM_014496	RPS6KA6	Rybak2015
chr1:84644859-84650865	+	hsa_circ_0114304	6006	373	cerebellum, diencephalon, frontal_cortex, occipital_lobe, parietal_lobe, temporal_lobe	5, 13, 40, 39, 11, 18	NA	ANNOTATED, CDS, coding, INTERNAL, OVCODE, OVERLAPTX, OVEXON	ENST00000370689.2	PRKACB	Rybak2015
chr7:81964450-81978965	-	hsa_circ_0134837	14515	199	cerebellum, diencephalon, frontal_cortex, occipital_lobe, parietal_lobe, temporal_lobe	96, 54, 302, 184, 192, 21	NA	ANNOTATED, CDS, coding, INTERNAL, OVCODE, OVEXON	ENST00000356860.3	CACNA2D1	Rybak2015
chr10:75234676-75239275	-	hsa_circ_0094159	4599	492	cerebellum, diencephalon, frontal_cortex, occipital_lobe, parietal_lobe, temporal_lobe	10, 14, 52, 41, 14, 38	NA	ANNOTATED, CDS, coding, INTERNAL, OVCODE, OVEXON	ENST00000394822.2	PPP3CB	Rybak2015
chrX:20181081-20185865	-	hsa_circ_0140074	4784	398	cerebellum, diencephalon, frontal_cortex, occipital_lobe, parietal_lobe, temporal_lobe	18, 13, 69, 23, 7, 14	NA	ANNOTATED, CDS, coding, INTERNAL, OVCODE, OVEXON	ENST00000379565.3	RPS6KA3	Rybak2015
chr4:160225493-160235920	+	hsa_circ_0125673	10427	310	cerebellum, diencephalon, frontal_cortex, occipital_lobe, parietal_lobe, temporal_lobe	5, 3, 15, 13, 8, 15	NA	ANNOTATED, CDS, coding, INTERNAL, OVCODE, OVEXON	ENST00000264431.4	RAPGEF2	Rybak2015
chr6:136958462-137019820	-	hsa_circ_0130795	61358	1404	cerebellum, diencephalon, frontal_cortex, occipital_lobe, parietal_lobe, temporal_lobe	22, 6, 26, 2, 8, 5	NA	ANNOTATED, CDS, coding, INTERNAL, OVCODE, OVERLAPTX, OVEXON	ENST00000359015.4	MAP3K5	Rybak2015
chr14:91386549-91413894	-	hsa_circ_0102863	27345	412	cerebellum, diencephalon, frontal_cortex, occipital_lobe, parietal_lobe, temporal_lobe	8, 7, 4, 11, 7, 5	NA	ANNOTATED, CDS, coding, INTERNAL, OVCODE, OVEXON	ENST00000261991.3	RPS6KA5	Rybak2015
chr9:87317073-87342874	+	hsa_circ_0139143	25801	947	cerebellum, diencephalon, frontal_cortex, occipital_lobe, parietal_lobe, temporal_lobe	19, 54, 65, 27, 12, 24	NA	ANNOTATED, CDS, coding, INTERNAL, OVCODE, OVEXON	NM_001018065	NTRK2	Rybak2015
chr14:50623716-50671127	-	hsa_circ_0101997	47411	1970	cerebellum, diencephalon, frontal_cortex, occipital_lobe, parietal_lobe, temporal_lobe	4, 9, 15, 13, 9, 6	NA	ANNOTATED, CDS, coding, INTERNAL, OVCODE, OVEXON	ENST00000216373.5	SOS2	Rybak2015
chr3:185155234-185165735	+	hsa_circ_0123039	10501	535	cerebellum, diencephalon, frontal_cortex, occipital_lobe, parietal_lobe, temporal_lobe	2, 2, 18, 6, 2, 4	NA	ANNOTATED, CDS, coding, INTERNAL, OVCODE, OVEXON	NM_004721	MAP3K13	Rybak2015
chr2:39552658-39553418	-	hsa_circ_0120031	760	388	cerebellum, diencephalon, frontal_cortex, occipital_lobe, parietal_lobe, temporal_lobe	4, 7, 25, 9, 3, 3	NA	ANNOTATED, CDS, coding, INTERNAL, OVCODE, OVEXON	ENST00000263881.3	MAP4K3	Rybak2015
chr14:50600840-50616948	-	hsa_circ_0101979	16108	914	cerebellum, diencephalon, frontal_cortex, occipital_lobe, parietal_lobe, temporal_lobe	5, 12, 18, 42, 5, 12	NA	ANNOTATED, CDS, coding, INTERNAL, OVCODE, OVEXON	ENST00000216373.5	SOS2	Rybak2015
chr4:103501691-103504114	+	hsa_circ_0124885	2423	197	cerebellum, diencephalon, frontal_cortex, occipital_lobe, parietal_lobe, temporal_lobe	12, 13, 9, 3, 3, 10	NA	ANNOTATED, CDS, coding, INTERNAL, OVCODE, OVEXON	ENST00000226574.4	NFKB1	Rybak2015
chr19:13418595-13419342	-	hsa_circ_0109114	747	318	cerebellum, diencephalon, frontal_cortex, occipital_lobe, parietal_lobe, temporal_lobe	21, 11, 56, 37, 16, 35	NA	ANNOTATED, CDS, coding, INTERNAL, OVCODE, OVEXON	NM_023035	CACNA1A	Rybak2015
chr17:27816681-27818883	+	hsa_circ_0106487	2202	176	cerebellum, diencephalon, frontal_cortex, occipital_lobe, parietal_lobe, temporal_lobe	13, 6, 15, 22, 10, 10	NA	ANNOTATED, CDS, coding, INTERNAL, OVCODE, OVEXON	ENST00000261716.3	TAOK1	Rybak2015
chr14:50611887-50626804	-	hsa_circ_0101990	14917	1471	cerebellum, diencephalon, frontal_cortex, occipital_lobe, parietal_lobe, temporal_lobe	5, 3, 6, 14, 3, 10	NA	ANNOTATED, CDS, coding, INTERNAL, OVCODE, OVEXON	ENST00000216373.5	SOS2	Rybak2015
chr19:7122624-7123000	-	hsa_circ_0110028	376	271	cerebellum, diencephalon, frontal_cortex, occipital_lobe, parietal_lobe, temporal_lobe	2, 7, 14, 5, 6, 8	NA	ANNOTATED, CDS, coding, INTERNAL, OVCODE, OVEXON	NM_000208	INSR	Rybak2015
chrX:20204413-20213263	-	hsa_circ_0140089	8850	520	cerebellum, diencephalon, frontal_cortex, occipital_lobe, parietal_lobe, temporal_lobe	17, 4, 35, 20, 3, 6	NA	ANNOTATED, CDS, coding, INTERNAL, OVCODE, OVERLAPTX, OVEXON	ENST00000379565.3	RPS6KA3	Rybak2015
chr17:26449628-26459835	+	hsa_circ_0106437	10207	320	cerebellum, diencephalon, frontal_cortex, occipital_lobe, parietal_lobe, temporal_lobe	2, 6, 3, 7, 4, 9	NA	ALT_DONOR, CDS, coding, INTERNAL, intronic, OVCODE, OVEXON	ENST00000407008.3	NLK	Rybak2015
chr12:88898935-88926280	-	hsa_circ_0099424	27345	730	cerebellum, diencephalon, frontal_cortex, occipital_lobe, parietal_lobe, temporal_lobe	9, 8, 13, 8, 3, 13	NA	ANNOTATED, CDS, coding, INTERNAL, OVCODE, OVEXON, UTR3	NM_000899	KITLG	Rybak2015
chr7:81964450-81994129	-	hsa_circ_0134838	29679	15363	cerebellum, diencephalon, frontal_cortex, occipital_lobe, parietal_lobe, temporal_lobe	3, 3, 27, 20, 6, 11	NA	ALT_ACCEPTOR, CDS, coding, INTERNAL, intronic, OVCODE, OVEXON	ENST00000356860.3	CACNA2D1	Rybak2015
chr9:87635120-87637632	+	hsa_circ_0139160	2512	1625	cerebellum, diencephalon, frontal_cortex, occipital_lobe, parietal_lobe, temporal_lobe	9, 60, 157, 70, 18, 36	NA	ALT_DONOR, CDS, coding, INTERNAL, OVCODE, OVEXON, UTR3	ENST00000376214.1	NTRK2	Rybak2015
chr19:13441057-13445307	-	hsa_circ_0109119	4250	266	cerebellum, diencephalon, frontal_cortex, occipital_lobe, parietal_lobe, temporal_lobe	5, 17, 44, 31, 14, 33	NA	ANNOTATED, CDS, coding, INTERNAL, OVCODE, OVEXON	NM_023035	CACNA1A	Rybak2015
chr14:50619787-50625364	-	hsa_circ_0101995	5577	309	cerebellum, diencephalon, frontal_cortex, occipital_lobe, parietal_lobe, temporal_lobe	14, 10, 36, 7, 10, 27	NA	ANNOTATED, CDS, coding, INTERNAL, OVCODE, OVEXON	ENST00000216373.5	SOS2	Rybak2015
chr3:12650264-12650834	-	hsa_circ_0121791	570	261	cerebellum, diencephalon, frontal_cortex, occipital_lobe, parietal_lobe, temporal_lobe	2, 10, 22, 18, 8, 15	NA	ANNOTATED, CDS, coding, INTERNAL, OVCODE, OVEXON	ENST00000251849.4	RAF1	Rybak2015
chr9:101891136-101911583	+	hsa_circ_0137522	20447	1423	cerebellum, diencephalon, frontal_cortex, occipital_lobe, parietal_lobe, temporal_lobe	8, 8, 15, 38, 15, 11	NA	ALT_DONOR, CDS, coding, INTERNAL, OVCODE, OVERLAPTX, OVEXON	ENST00000552516.1	TGFBR1	Rybak2015
chr3:185155234-185161424	+	hsa_circ_0123038	6190	376	cerebellum, diencephalon, frontal_cortex, occipital_lobe, parietal_lobe, temporal_lobe	18, 14, 68, 60, 15, 49	NA	ANNOTATED, CDS, coding, INTERNAL, OVCODE, OVEXON	NM_004721	MAP3K13	Rybak2015
chr6:161443041-161455481	+	hsa_circ_0131242	12440	12440	cerebellum, diencephalon, frontal_cortex, occipital_lobe, parietal_lobe, temporal_lobe	7, 10, 53, 28, 16, 16	NA	ALT_ACCEPTOR, CDS, coding, INTERNAL, intronic, OVCODE, OVEXON	ENST00000392142.4	MAP3K4	Rybak2015
chr14:91356830-91372643	-	hsa_circ_0102860	15813	1030	cerebellum, diencephalon, frontal_cortex, occipital_lobe, parietal_lobe, temporal_lobe	2, 4, 4, 9, 2, 6	NA	ANNOTATED, CDS, coding, INTERNAL, OVCODE, OVEXON	ENST00000261991.3	RPS6KA5	Rybak2015
chr12:88898935-88958121	-	hsa_circ_0099425	59186	19323	cerebellum, diencephalon, frontal_cortex, occipital_lobe, parietal_lobe, temporal_lobe	5, 6, 20, 11, 5, 4	NA	ALT_ACCEPTOR, CDS, coding, INTERNAL, intronic, OVCODE, OVEXON, UTR3	NM_000899	KITLG	Rybak2015
chr1:243708811-243727150	-	hsa_circ_0112771	18339	432	cerebellum, diencephalon, frontal_cortex, occipital_lobe, parietal_lobe, temporal_lobe	9, 4, 26, 71, 9, 13	NA	ANNOTATED, CDS, coding, INTERNAL, OVCODE, OVERLAPTX, OVEXON	NM_005465	AKT3	Rybak2015
chr9:140967939-140991063	+	hsa_circ_0138293	23124	548	cerebellum, diencephalon, frontal_cortex, occipital_lobe, parietal_lobe, temporal_lobe	4, 6, 31, 18, 9, 8	NA	ANNOTATED, CDS, coding, INTERNAL, OVCODE, OVEXON	ENST00000277549.5	CACNA1B	Rybak2015
chr2:212483901-212495319	-	hsa_circ_0119030	11418	355	cerebellum, diencephalon, frontal_cortex, occipital_lobe, parietal_lobe, temporal_lobe	38, 37, 127, 48, 28, 58	NA	ANNOTATED, CDS, coding, INTERNAL, OVCODE, OVEXON	ENST00000342788.4	ERBB4	Rybak2015
chr14:50647289-50655418	-	hsa_circ_0102004	8129	459	cerebellum, diencephalon, frontal_cortex, occipital_lobe, parietal_lobe, temporal_lobe	13, 11, 51, 34, 10, 3	NA	ANNOTATED, CDS, coding, INTERNAL, OVCODE, OVEXON	ENST00000216373.5	SOS2	Rybak2015
chr14:91409421-91444868	-	hsa_circ_0102869	35447	443	cerebellum, diencephalon, frontal_cortex, occipital_lobe, parietal_lobe, temporal_lobe	19, 16, 98, 25, 22, 23	NA	ANNOTATED, CDS, coding, INTERNAL, OVCODE, OVEXON	ENST00000261991.3	RPS6KA5	Rybak2015
chr14:50611887-50625364	-	hsa_circ_0101989	13477	815	cerebellum, diencephalon, frontal_cortex, occipital_lobe, parietal_lobe, temporal_lobe	4, 11, 46, 39, 9, 14	NA	ANNOTATED, CDS, coding, INTERNAL, OVCODE, OVEXON	ENST00000216373.5	SOS2	Rybak2015
chr14:50641171-50671127	-	hsa_circ_0102001	29956	981	cerebellum, diencephalon, frontal_cortex, occipital_lobe, parietal_lobe, temporal_lobe	13, 14, 79, 24, 17, 20	NA	ANNOTATED, CDS, coding, INTERNAL, OVCODE, OVEXON	ENST00000216373.5	SOS2	Rybak2015
chr17:29490203-29509683	+	hsa_circ_0106552	19480	600	cerebellum, diencephalon, frontal_cortex, occipital_lobe, parietal_lobe, temporal_lobe	5, 14, 48, 34, 5, 15	NA	ANNOTATED, CDS, coding, INTERNAL, OVCODE, OVEXON	NM_001042492	NF1	Rybak2015
chr9:87635120-87683434	+	hsa_circ_0139161	48314	47427	cerebellum, diencephalon, frontal_cortex, occipital_lobe, parietal_lobe, temporal_lobe	14, 7, 34, 24, 4, 15	NA	ALT_DONOR, CDS, coding, downstream_end, OVCODE, OVERLAPTX, OVEXON, UTR3	ENST00000376214.1	NTRK2	Rybak2015
chr3:185165576-185169183	+	hsa_circ_0123048	3607	427	cerebellum, diencephalon, frontal_cortex, occipital_lobe, parietal_lobe, temporal_lobe	5, 4, 22, 8, 7, 4	NA	ANNOTATED, CDS, coding, INTERNAL, OVCODE, OVERLAPTX, OVEXON	NM_004721	MAP3K13	Rybak2015
chrX:20204413-20222221	-	hsa_circ_0140090	17808	602	cerebellum, diencephalon, frontal_cortex, occipital_lobe, parietal_lobe, temporal_lobe	28, 10, 27, 34, 11, 14	NA	ANNOTATED, CDS, coding, INTERNAL, OVCODE, OVERLAPTX, OVEXON	ENST00000379565.3	RPS6KA3	Rybak2015
chr2:212587117-212589919	-	hsa_circ_0119039	2802	261	cerebellum, diencephalon, frontal_cortex, occipital_lobe, parietal_lobe, temporal_lobe	71, 50, 269, 49, 84, 24	NA	ANNOTATED, CDS, coding, INTERNAL, OVCODE, OVEXON	ENST00000342788.4	ERBB4	Rybak2015
chr2:152698181-152698602	-	hsa_circ_0117632	421	421	cerebellum, diencephalon, frontal_cortex, occipital_lobe, parietal_lobe, temporal_lobe	25, 36, 104, 81, 24, 39	NA	ALT_DONOR, CDS, coding, INTERNAL, intronic, OVCODE, OVEXON	NM_001005747	CACNB4	Rybak2015
chr2:212812154-212817009	-	hsa_circ_0119049	4855	4855	cerebellum, diencephalon, frontal_cortex, occipital_lobe, parietal_lobe, temporal_lobe	6, 3, 39, 13, 5, 4	NA	ALT_ACCEPTOR, CDS, coding, INTERNAL, intronic, OVCODE, OVEXON	ENST00000342788.4	ERBB4	Rybak2015
chr12:2219345-2229596	+	hsa_circ_0098137	10251	5472	cerebellum, diencephalon, frontal_cortex, occipital_lobe, parietal_lobe, temporal_lobe	6, 3, 28, 25, 5, 9	NA	ALT_ACCEPTOR, CDS, coding, INTERNAL, intronic, OVCODE, OVEXON	NM_199460	CACNA1C	Rybak2015
chr2:128093445-128100770	-	hsa_circ_0117275	7325	329	cerebellum, diencephalon, frontal_cortex, occipital_lobe, parietal_lobe, temporal_lobe	3, 17, 29, 11, 4, 22	NA	ANNOTATED, CDS, coding, INTERNAL, OVCODE, OVEXON, UTR5	ENST00000409947.1	MAP3K2	Rybak2015
chrX:83351201-83375035	-	hsa_circ_0140656	23834	1325	cerebellum, diencephalon, frontal_cortex, occipital_lobe, parietal_lobe, temporal_lobe	7, 8, 44, 34, 6, 17	NA	ANNOTATED, CDS, coding, INTERNAL, OVCODE, OVERLAPTX, OVEXON	NM_014496	RPS6KA6	Rybak2015
chr7:81598202-81611943	-	hsa_circ_0134803	13741	501	cerebellum, diencephalon, frontal_cortex, occipital_lobe, parietal_lobe, temporal_lobe	7, 26, 35, 23, 5, 14	NA	ANNOTATED, CDS, coding, INTERNAL, OVCODE, OVEXON	ENST00000356860.3	CACNA2D1	Rybak2015
chr12:2613601-2622150	+	hsa_circ_0098208	8549	277	cerebellum, diencephalon, frontal_cortex, occipital_lobe, parietal_lobe, temporal_lobe	8, 25, 93, 55, 11, 39	NA	ANNOTATED, CDS, coding, INTERNAL, OVCODE, OVEXON	NM_001167625	CACNA1C	Rybak2015
chr17:27809214-27825539	+	hsa_circ_0106481	16325	640	cerebellum, diencephalon, frontal_cortex, occipital_lobe, parietal_lobe, temporal_lobe	7, 6, 31, 20, 3, 13	NA	ANNOTATED, CDS, coding, INTERNAL, OVCODE, OVEXON	ENST00000261716.3	TAOK1	Rybak2015
chr3:185155234-185169183	+	hsa_circ_0068389	13949	803	cerebellum, diencephalon, frontal_cortex, occipital_lobe, parietal_lobe, temporal_lobe, A549	5, 4, 12, 7, 12, 23, 3	NA	ANNOTATED, CDS, coding, INTERNAL, OVCODE, OVERLAPTX, OVEXON	NM_004721	MAP3K13	Rybak2015, Salzman2013
chr1:243776972-243828185	-	hsa_circ_0017250	51213	524	cerebellum, diencephalon, frontal_cortex, occipital_lobe, parietal_lobe, temporal_lobe, A549	3, 5, 20, 40, 5, 27, 3	NA	ANNOTATED, CDS, coding, INTERNAL, OVCODE, OVERLAPTX, OVEXON	NM_005465	AKT3	Rybak2015, Salzman2013
chr17:29483000-29490394	+	hsa_circ_0042880	7394	419	cerebellum, diencephalon, frontal_cortex, occipital_lobe, parietal_lobe, temporal_lobe, A549, Ag04450, Bj, Gm12878, Helas3, K562, Nhek	22, 35, 171, 172, 36, 57, 4, 2, 3, 4, 3, 2, NA	NA	ANNOTATED, CDS, coding, INTERNAL, OVCODE, OVEXON	NM_001042492	NF1	Rybak2015, Salzman2013
chr3:12632296-12633291	-	hsa_circ_0064360	995	262	cerebellum, diencephalon, frontal_cortex, occipital_lobe, parietal_lobe, temporal_lobe, A549, Bj, K562, Nhek, Sknshra	2, 2, 19, 15, 7, 3, 1, NA, 2, 1, 2	NA	ANNOTATED, CDS, coding, INTERNAL, OVCODE, OVEXON	NM_002880	RAF1	Rybak2015, Salzman2013
chr17:29527439-29541603	+	hsa_circ_0042895	14164	639	cerebellum, diencephalon, frontal_cortex, occipital_lobe, parietal_lobe, temporal_lobe, A549, Gm12878	9, 15, 34, 8, 7, 17, NA, NA	NA	ANNOTATED, CDS, coding, INTERNAL, OVCODE, OVERLAPTX, OVEXON	NM_001042492	NF1	Rybak2015, Salzman2013
chr14:50605329-50625364	-	hsa_circ_0031825	20035	1106	cerebellum, diencephalon, frontal_cortex, occipital_lobe, parietal_lobe, temporal_lobe, Ag04450	5, 8, 33, 15, 14, 9, 4	NA	ANNOTATED, CDS, coding, INTERNAL, OVCODE, OVEXON	NM_006939	SOS2	Rybak2015, Salzman2013
chr10:75214169-75239275	-	hsa_circ_0018814	25106	1101	cerebellum, diencephalon, frontal_cortex, occipital_lobe, parietal_lobe, temporal_lobe, Ag04450, Bj, Gm12878, Hsmm, K562, Nhek	5, 5, 14, 15, 5, 6, NA, 2, 5, NA, 1, NA	NA	ANNOTATED, CDS, coding, INTERNAL, OVCODE, OVEXON	NM_001142353	PPP3CB	Rybak2015, Salzman2013
chr14:50667670-50671127	-	hsa_circ_0031836	3457	258	cerebellum, diencephalon, frontal_cortex, occipital_lobe, parietal_lobe, temporal_lobe, Ag04450, Gm12878, Sknshra	8, 23, 76, 70, 20, 19, NA, 1, 3	NA	ANNOTATED, CDS, coding, INTERNAL, OVCODE, OVEXON	NM_006939	SOS2	Rybak2015, Salzman2013
chr22:22142545-22162135	-	hsa_circ_0062439	19590	737	cerebellum, diencephalon, frontal_cortex, occipital_lobe, parietal_lobe, temporal_lobe, Ag04450, Helas3, Hepg2, K562	2, 8, 14, 4, 3, 14, NA, NA, NA, 7	NA	ANNOTATED, CDS, coding, INTERNAL, OVCODE, OVERLAPTX, OVEXON	NM_002745	MAPK1	Rybak2015, Salzman2013
chr10:75227310-75239275	-	hsa_circ_0018815	11965	1023	cerebellum, diencephalon, frontal_cortex, occipital_lobe, parietal_lobe, temporal_lobe, Ag04450, Huvec, K562	5, 15, 12, 20, 7, 15, 3, NA, 1	NA	ANNOTATED, CDS, coding, INTERNAL, OVCODE, OVEXON	NM_001142353	PPP3CB	Rybak2015, Salzman2013
chr12:2224389-2229596	+	hsa_circ_0025016	5207	428	cerebellum, diencephalon, frontal_cortex, occipital_lobe, parietal_lobe, temporal_lobe, Bj	3, 26, 62, 31, 19, 31, 7	NA	ANNOTATED, CDS, coding, INTERNAL, OVCODE, OVEXON	NM_199460	CACNA1C	Rybak2015, Salzman2013
chr2:39485488-39485728	-	hsa_circ_0054186	240	162	cerebellum, diencephalon, frontal_cortex, occipital_lobe, parietal_lobe, temporal_lobe, Bj, K562, Nhek	12, 14, 23, 23, 10, 2, 1, 4, 1	NA	ANNOTATED, CDS, coding, INTERNAL, OVCODE, OVERLAPTX, OVEXON	NM_003618	MAP4K3	Rybak2015, Salzman2013
chr3:185183534-185184751	+	hsa_circ_0068390	1217	255	cerebellum, diencephalon, frontal_cortex, occipital_lobe, parietal_lobe, temporal_lobe, Gm12878	11, 12, 21, 7, 14, 15, 7	NA	ANNOTATED, CDS, coding, INTERNAL, OVCODE, OVEXON	NM_004721	MAP3K13	Rybak2015, Salzman2013
chr19:7184326-7184648	-	hsa_circ_0048965	322	322	cerebellum, diencephalon, frontal_cortex, occipital_lobe, parietal_lobe, temporal_lobe, Gm12878, Helas3, Hepg2, Huvec, Sknshra	4, 10, 15, 10, 9, 12, 18, 2, 20, 3, 3	NA	ANNOTATED, CDS, coding, INTERNAL, OVCODE, OVEXON	NM_000208	INSR	Rybak2015, Salzman2013
chr9:87338487-87367000	+	hsa_circ_0087377	28513	813	cerebellum, diencephalon, frontal_cortex, occipital_lobe, parietal_lobe, temporal_lobe, Gm12878, Sknshra	19, 35, 76, 77, 20, 24, 2, 10	NA	ANNOTATED, CDS, coding, INTERNAL, OVCODE, OVERLAPTX, OVEXON	NM_001018065	NTRK2	Rybak2015, Salzman2013
chr4:55561677-55575705	+	hsa_circ_0069763	14028	1164	cerebellum, diencephalon, frontal_cortex, occipital_lobe, parietal_lobe, temporal_lobe, H1hesc	17, 2, 31, 7, 4, 17, 9	NA	ANNOTATED, CDS, coding, INTERNAL, OVCODE, OVEXON	NM_000222	KIT	Rybak2015, Salzman2013
chr9:140807631-140811883	+	hsa_circ_0089757	4252	436	cerebellum, diencephalon, frontal_cortex, occipital_lobe, parietal_lobe, temporal_lobe, H1hesc, Nhek, Sknshra	12, 30, 148, 41, 35, 52, 2, NA, NA	NA	ANNOTATED, CDS, coding, INTERNAL, OVCODE, OVEXON	NM_000718	CACNA1B	Rybak2015, Salzman2013
chr22:22123483-22143097	-	hsa_circ_0062435	19614	483	cerebellum, diencephalon, frontal_cortex, occipital_lobe, parietal_lobe, temporal_lobe, Helas3, K562	9, 7, 36, 18, 7, 8, NA, 5	NA	ANNOTATED, CDS, coding, INTERNAL, OVCODE, OVEXON, UTR3	NM_002745	MAPK1	Rybak2015, Salzman2013
chr2:152698416-152717334	-	hsa_circ_0056731	18918	544	cerebellum, diencephalon, frontal_cortex, occipital_lobe, parietal_lobe, temporal_lobe, Hepg2, Sknshra	18, 56, 110, 54, 23, 25, 7, NA	NA	ANNOTATED, CDS, coding, INTERNAL, OVCODE, OVEXON	NM_001005747	CACNB4	Rybak2015, Salzman2013
chr2:39499423-39507497	-	hsa_circ_0054190	8074	344	cerebellum, diencephalon, frontal_cortex, occipital_lobe, parietal_lobe, temporal_lobe, Huvec	11, 18, 12, 20, 7, 10, NA	NA	ANNOTATED, CDS, coding, INTERNAL, OVCODE, OVEXON	NM_003618	MAP4K3	Rybak2015, Salzman2013
chr14:50666408-50671127	-	hsa_circ_0031835	4719	423	cerebellum, diencephalon, frontal_cortex, occipital_lobe, parietal_lobe, temporal_lobe, K562	12, 16, 106, 28, 11, 25, 2	NA	ANNOTATED, CDS, coding, INTERNAL, OVCODE, OVEXON	NM_006939	SOS2	Rybak2015, Salzman2013
chr17:29496908-29509683	+	hsa_circ_0042888	12775	409	cerebellum, diencephalon, frontal_cortex, occipital_lobe, parietal_lobe, temporal_lobe, K562	5, 9, 22, 24, 3, 7, 2	NA	ANNOTATED, CDS, coding, INTERNAL, OVCODE, OVEXON	NM_001042492	NF1	Rybak2015, Salzman2013
chr12:88898935-88900914	-	hsa_circ_0027699	1979	255	cerebellum, diencephalon, frontal_cortex, occipital_lobe, parietal_lobe, temporal_lobe, Sknshra	11, 14, 35, 17, 13, 12, 2	NA	ANNOTATED, CDS, coding, INTERNAL, OVCODE, OVEXON, UTR3	NM_000899	KITLG	Rybak2015, Salzman2013
chr9:87317073-87367000	+	hsa_circ_0087374	49927	1184	cerebellum, diencephalon, frontal_cortex, occipital_lobe, parietal_lobe, temporal_lobe, Sknshra	15, 43, 116, 62, 20, 12, 5	NA	ANNOTATED, CDS, coding, INTERNAL, OVCODE, OVERLAPTX, OVEXON	NM_001018065	NTRK2	Rybak2015, Salzman2013
chr5:56152426-56161804	+	hsa_circ_0129196	9378	819	cerebellum, diencephalon, frontal_cortex, occipital_lobe, Sy5y_exp1_D0, temporal_lobe	3, 10, 9, 3, 2, 7	NA	ANNOTATED, CDS, coding, INTERNAL, OVCODE, OVERLAPTX, OVEXON	NM_005921	MAP3K1	Rybak2015
chr2:212426627-212522553	-	hsa_circ_0119027	95926	616	cerebellum, diencephalon, frontal_cortex, occipital_lobe, temporal_lobe	9, 6, 7, 4, 3	NA	ANNOTATED, CDS, coding, INTERNAL, OVCODE, OVERLAPTX, OVEXON	ENST00000342788.4	ERBB4	Rybak2015
chr19:13470419-13482593	-	hsa_circ_0109121	12174	439	cerebellum, diencephalon, frontal_cortex, occipital_lobe, temporal_lobe	3, 4, 7, 5, 2	NA	ANNOTATED, CDS, coding, INTERNAL, OVCODE, OVERLAPTX, OVEXON	NM_023035	CACNA1A	Rybak2015
chr7:81594909-81611943	-	hsa_circ_0134800	17034	680	cerebellum, diencephalon, frontal_cortex, occipital_lobe, temporal_lobe	5, 3, 27, 9, 2	NA	ANNOTATED, CDS, coding, INTERNAL, OVCODE, OVEXON	ENST00000356860.3	CACNA2D1	Rybak2015
chrX:83400485-83419395	-	hsa_circ_0140662	18910	420	cerebellum, diencephalon, frontal_cortex, occipital_lobe, temporal_lobe	2, 2, 16, 9, 5	NA	ANNOTATED, CDS, coding, INTERNAL, OVCODE, OVEXON	NM_014496	RPS6KA6	Rybak2015
chr15:67938568-67995746	+	hsa_circ_0104352	57178	459	cerebellum, diencephalon, frontal_cortex, occipital_lobe, temporal_lobe	4, 8, 20, 16, 9	NA	ANNOTATED, CDS, coding, INTERNAL, OVCODE, OVERLAPTX, OVEXON	NM_145160	MAP2K5	Rybak2015
chr16:68191771-68200918	+	hsa_circ_0105779	9147	373	cerebellum, diencephalon, frontal_cortex, occipital_lobe, temporal_lobe	4, 3, 5, 4, 5	NA	ANNOTATED, CDS, coding, INTERNAL, OVCODE, OVEXON	NM_004555	NFATC3	Rybak2015
chr17:27809214-27822745	+	hsa_circ_0106480	13531	436	cerebellum, diencephalon, frontal_cortex, occipital_lobe, temporal_lobe	3, 3, 11, 2, 5	NA	ANNOTATED, CDS, coding, INTERNAL, OVCODE, OVEXON	ENST00000261716.3	TAOK1	Rybak2015
chr2:128087496-128100770	-	hsa_circ_0117271	13274	531	cerebellum, diencephalon, frontal_cortex, occipital_lobe, temporal_lobe	8, 5, 48, 22, 5	NA	ANNOTATED, CDS, coding, INTERNAL, OVCODE, OVEXON, UTR5	ENST00000409947.1	MAP3K2	Rybak2015
chr2:39283842-39285945	-	hsa_circ_0119992	2103	297	cerebellum, diencephalon, frontal_cortex, occipital_lobe, temporal_lobe	3, 4, 6, 10, 3	NA	ANNOTATED, CDS, coding, INTERNAL, OVCODE, OVEXON	ENST00000426016.1	SOS1	Rybak2015
chr13:28622411-28624359	-	hsa_circ_0100171	1948	591	cerebellum, diencephalon, frontal_cortex, occipital_lobe, temporal_lobe	2, 5, 13, 8, 13	NA	ANNOTATED, CDS, coding, INTERNAL, OVCODE, OVEXON	ENST00000380982.4	FLT3	Rybak2015
chr5:179675972-179707608	-	hsa_circ_0075346	31636	663	cerebellum, diencephalon, frontal_cortex, occipital_lobe, temporal_lobe, A549, Ag04450, Bj, Gm12878, H1hesc, Helas3, Hepg2, K562, Mcf7, Nhek	7, 4, 9, 10, 6, 13, 7, 4, 4, 6, 43, 19, 1, 24, 12	NA	ANNOTATED, CDS, coding, INTERNAL, OVCODE, OVEXON, UTR5	NM_139069	MAPK9	Rybak2015, Salzman2013
chr11:77043774-77054976	-	hsa_circ_0023675	11202	666	cerebellum, diencephalon, frontal_cortex, occipital_lobe, temporal_lobe, A549, Gm12878	3, 2, 9, 4, 10, NA, 1	NA	ANNOTATED, CDS, coding, INTERNAL, OVCODE, OVEXON	NM_001128620	PAK1	Rybak2015, Salzman2013
chr9:87338487-87359988	+	hsa_circ_0087376	21501	713	cerebellum, diencephalon, frontal_cortex, occipital_lobe, temporal_lobe, Sknshra	2, 9, 5, 4, 2, 2	NA	ANNOTATED, CDS, coding, INTERNAL, OVCODE, OVERLAPTX, OVEXON	NM_001018065	NTRK2	Rybak2015, Salzman2013
chr17:26459645-26499644	+	hsa_circ_0106439	39999	561	cerebellum, diencephalon, frontal_cortex, parietal_lobe	2, 3, 12, 2	NA	ANNOTATED, CDS, coding, INTERNAL, OVCODE, OVEXON	ENST00000407008.3	NLK	Rybak2015
chr17:64637472-64641629	+	hsa_circ_0045372	4157	241	cerebellum, diencephalon, frontal_cortex, parietal_lobe, A549, Ag04450, H1hesc, K562, Sknshra	5, 2, 3, 5, 9, 2, NA, 3, 2	NA	ANNOTATED, CDS, coding, INTERNAL, OVCODE, OVEXON	NM_002737	PRKCA	Rybak2015, Salzman2013
chr2:212426627-212495319	-	hsa_circ_0058031	68692	541	cerebellum, diencephalon, frontal_cortex, parietal_lobe, Mcf7	8, 10, 23, 2, NA	NA	ANNOTATED, CDS, coding, INTERNAL, OVCODE, OVERLAPTX, OVEXON	NM_005235	ERBB4	Rybak2015, Salzman2013
chrX:20204413-20227522	-	hsa_circ_0140091	23109	719	cerebellum, diencephalon, frontal_cortex, parietal_lobe, temporal_lobe	3, 5, 4, 2, 8	NA	ANNOTATED, CDS, coding, INTERNAL, OVCODE, OVERLAPTX, OVEXON	ENST00000379565.3	RPS6KA3	Rybak2015
chr3:55002476-55021780	+	hsa_circ_0066208	19304	241	cerebellum, diencephalon, frontal_cortex, parietal_lobe, temporal_lobe, H1hesc	2, 16, 22, 2, 4, 2	NA	ANNOTATED, CDS, coding, INTERNAL, OVCODE, OVERLAPTX, OVEXON	NM_018398	CACNA2D3	Rybak2015, Salzman2013
chr9:87549076-87570432	+	hsa_circ_0087379	21356	539	cerebellum, diencephalon, frontal_cortex, parietal_lobe, temporal_lobe, Sknshra	3, 6, 12, 2, 3, NA	NA	ANNOTATED, CDS, coding, INTERNAL, OVCODE, OVEXON	NM_006180	NTRK2	Rybak2015, Salzman2013
chr12:71050483-71056385	-	hsa_circ_0099153	5902	383	cerebellum, diencephalon, frontal_cortex, temporal_lobe	6, 2, 8, 6	NA	ANNOTATED, CDS, coding, INTERNAL, OVCODE, OVEXON	ENST00000283228.2	PTPRR	Rybak2015
chr9:87482157-87570432	+	hsa_circ_0139157	88275	728	cerebellum, diencephalon, frontal_cortex, temporal_lobe	3, 2, 13, 11	NA	ANNOTATED, CDS, coding, INTERNAL, OVCODE, OVERLAPTX, OVEXON	ENST00000376214.1	NTRK2	Rybak2015
chr13:28608023-28624359	-	hsa_circ_0100165	16336	1328	cerebellum, diencephalon, frontal_cortex, temporal_lobe	3, 3, 4, 6	NA	ANNOTATED, CDS, coding, INTERNAL, OVCODE, OVEXON	ENST00000380982.4	FLT3	Rybak2015
chr4:101982243-102020879	-	hsa_circ_0070512	38636	772	cerebellum, diencephalon, frontal_cortex, temporal_lobe, Bj	6, 3, 10, 2, 1	NA	ANNOTATED, CDS, coding, INTERNAL, OVCODE, OVERLAPTX, OVEXON	NM_000944	PPP3CA	Rybak2015, Salzman2013
chr16:24124293-24135302	+	hsa_circ_0038655	11009	244	cerebellum, diencephalon, Gm12878, K562	2, 2, NA, 9	NA	ANNOTATED, CDS, coding, INTERNAL, OVCODE, OVEXON	NM_002738	PRKCB	Rybak2015, Salzman2013
chr16:24043456-24105618	+	hsa_circ_0038648	62162	533	cerebellum, diencephalon, Gm12878, K562	2, 2, 13, 4	NA	ANNOTATED, CDS, coding, INTERNAL, OVCODE, OVERLAPTX, OVEXON	NM_002738	PRKCB	Rybak2015, Salzman2013
chr17:29527439-29592357	+	hsa_circ_0106563	64918	3947	cerebellum, diencephalon, occipital_lobe	5, 2, 7	NA	ANNOTATED, CDS, coding, INTERNAL, OVCODE, OVERLAPTX, OVEXON	NM_001042492	NF1	Rybak2015
chr2:128087496-128093545	-	hsa_circ_0117269	6049	302	cerebellum, diencephalon, occipital_lobe	2, 2, 2	NA	ANNOTATED, CDS, coding, INTERNAL, OVCODE, OVEXON	ENST00000409947.1	MAP3K2	Rybak2015
chr8:99676157-99735197	-	hsa_circ_0137463	59040	58528	cerebellum, diencephalon, occipital_lobe	2, 2, 4	NA	ALT_ACCEPTOR, ALT_DONOR, CDS, coding, INTERNAL, intronic, OVCODE, OVERLAPTX, OVEXON	ENST00000523601.1	STK3	Rybak2015
chr12:118682698-118693460	-	hsa_circ_0028671	10762	280	cerebellum, diencephalon, occipital_lobe, Ag04450, Gm12878, K562, Sknshra	3, 3, 12, 2, NA, 1, NA	NA	ANNOTATED, CDS, coding, INTERNAL, OVCODE, OVERLAPTX, OVEXON, UTR5	NM_016281	TAOK3	Rybak2015, Salzman2013
chr8:99718694-99761618	-	hsa_circ_0085045	42924	448	cerebellum, diencephalon, occipital_lobe, Bj, K562, Nhek, Sknshra	3, 3, 2, 2, 2, NA, 1	NA	ANNOTATED, CDS, coding, INTERNAL, OVCODE, OVERLAPTX, OVEXON	NM_006281	STK3	Rybak2015, Salzman2013
chr10:18787283-18789877	+	hsa_circ_0093256	2594	260	cerebellum, diencephalon, occipital_lobe, parietal_lobe	2, 6, 16, 2	NA	ANNOTATED, CDS, coding, INTERNAL, OVCODE, OVERLAPTX, OVEXON	NM_000724	CACNB2	Rybak2015
chr11:77069942-77091039	-	hsa_circ_0023683	21097	407	cerebellum, diencephalon, occipital_lobe, parietal_lobe, Ag04450, Nhek	7, 8, 6, 6, NA, NA	NA	ANNOTATED, CDS, coding, INTERNAL, OVCODE, OVEXON	NM_001128620	PAK1	Rybak2015, Salzman2013
chr15:38794512-38800202	-	hsa_circ_0034415	5690	572	cerebellum, diencephalon, occipital_lobe, parietal_lobe, Gm12878, Mcf7	2, 2, 9, 4, 6, NA	NA	ANNOTATED, CDS, coding, INTERNAL, OVCODE, OVERLAPTX, OVEXON	NM_005739	RASGRP1	Rybak2015, Salzman2013
chr10:123324015-123325218	-	hsa_circ_0020238	1203	345	cerebellum, diencephalon, occipital_lobe, parietal_lobe, Mcf7	5, 3, 13, 6, NA	NA	ANNOTATED, CDS, coding, INTERNAL, OVCODE, OVEXON	NM_022970	FGFR2	Rybak2015, Salzman2013
chr17:29496908-29533389	+	hsa_circ_0106555	36481	913	cerebellum, diencephalon, occipital_lobe, temporal_lobe	2, 3, 5, 2	NA	ANNOTATED, CDS, coding, INTERNAL, OVCODE, OVEXON	NM_001042492	NF1	Rybak2015
chr6:136882670-136883753	-	hsa_circ_0130791	1083	226	cerebellum, diencephalon, parietal_lobe	8, 3, 3	NA	ANNOTATED, CDS, coding, INTERNAL, OVCODE, OVEXON	ENST00000359015.4	MAP3K5	Rybak2015
chr12:12707469-12708107	-	hsa_circ_0097857	638	638	cerebellum, diencephalon, parietal_lobe	2, 2, 2	NA	ALT_ACCEPTOR, ALT_DONOR, coding, INTERNAL, intronic	NM_030640	DUSP16	Rybak2015
chr2:102440389-102446056	+	hsa_circ_0116905	5667	328	cerebellum, diencephalon, parietal_lobe, temporal_lobe	2, 2, 2, 9	NA	ANNOTATED, CDS, coding, INTERNAL, OVCODE, OVEXON	NM_145686	MAP4K4	Rybak2015
chr11:77069942-77103586	-	hsa_circ_0023684	33644	618	cerebellum, diencephalon, parietal_lobe, temporal_lobe, Gm12878, H1hesc	2, 11, 5, 3, NA, NA	NA	ANNOTATED, CDS, coding, INTERNAL, OVCODE, OVEXON, UTR5	NM_001128620	PAK1	Rybak2015, Salzman2013
chr7:81964450-81964567	-	hsa_circ_0134836	117	117	cerebellum, frontal_cortex	2, 2	NA	ANNOTATED, CDS, coding, INTERNAL, OVCODE, OVEXON	ENST00000356860.3	CACNA2D1	Rybak2015
chr16:68155889-68208417	+	hsa_circ_0105777	52528	1812	cerebellum, frontal_cortex	2, 4	NA	ANNOTATED, CDS, coding, INTERNAL, OVCODE, OVEXON	NM_004555	NFATC3	Rybak2015
chr7:140476711-140477875	-	hsa_circ_0133575	1164	262	cerebellum, frontal_cortex	2, 2	NA	ANNOTATED, CDS, coding, INTERNAL, OVCODE, OVEXON	NM_004333	BRAF	Rybak2015
chr2:39526883-39536660	-	hsa_circ_0120023	9777	225	cerebellum, frontal_cortex	2, 3	NA	ANNOTATED, coding, INTERNAL, OVCODE, OVEXON, UTR5	ENST00000536018.1	MAP4K3	Rybak2015
chr11:77069942-77103583	-	hsa_circ_0096486	33641	615	cerebellum, frontal_cortex	4, 2	NA	ALT_ACCEPTOR, CDS, coding, INTERNAL, OVCODE, OVEXON, UTR5	ENST00000356341.3	PAK1	Rybak2015
chr2:212570042-212589919	-	hsa_circ_0119038	19877	576	cerebellum, frontal_cortex	2, 2	NA	ANNOTATED, CDS, coding, INTERNAL, OVCODE, OVEXON	ENST00000342788.4	ERBB4	Rybak2015
chr2:39294768-39302603	-	hsa_circ_0119995	7835	7835	cerebellum, frontal_cortex	4, 8	NA	ALT_ACCEPTOR, CDS, coding, INTERNAL, intronic, OVCODE, OVEXON	ENST00000426016.1	SOS1	Rybak2015
chr11:77060283-77103586	-	hsa_circ_0096483	43303	906	cerebellum, frontal_cortex	3, 9	NA	ANNOTATED, CDS, coding, INTERNAL, OVCODE, OVEXON, UTR5	ENST00000356341.3	PAK1	Rybak2015
chr7:81689743-81765992	-	hsa_circ_0134826	76249	525	cerebellum, frontal_cortex	2, 5	NA	ANNOTATED, CDS, coding, INTERNAL, OVCODE, OVEXON	ENST00000356860.3	CACNA2D1	Rybak2015
chr17:29585361-29592357	+	hsa_circ_0106570	6996	662	cerebellum, frontal_cortex	2, 8	NA	ANNOTATED, CDS, coding, INTERNAL, OVCODE, OVEXON	NM_001042492	NF1	Rybak2015
chr22:22142545-22160234	-	hsa_circ_0116251	17689	460	cerebellum, frontal_cortex	2, 3	NA	ALT_ACCEPTOR, CDS, coding, INTERNAL, OVCODE, OVERLAPTX, OVEXON	ENST00000215832.6	MAPK1	Rybak2015
chr19:54418618-54418759	+	hsa_circ_0052131	141	141	cerebellum, frontal_cortex, A549, H1hesc, Sknshra	3, 4, 4, NA, 11	NA	ANNOTATED, CDS, coding, INTERNAL, OVCODE, OVEXON	NM_031896	CACNG7	Rybak2015, Salzman2013
chr7:2834561-2834777	-	hsa_circ_0079208	216	216	cerebellum, frontal_cortex, Ag04450	2, 2, NA	NA	ANNOTATED, CDS, coding, INTERNAL, OVCODE, OVEXON	NM_007353	GNA12	Rybak2015, Salzman2013
chr14:50596678-50597480	-	hsa_circ_0031818	802	304	cerebellum, frontal_cortex, Gm12878, Helas3	2, 8, 1, NA	NA	ANNOTATED, CDS, coding, INTERNAL, OVCODE, OVEXON	NM_006939	SOS2	Rybak2015, Salzman2013
chr20:43607083-43625947	+	hsa_circ_0060524	18864	715	cerebellum, frontal_cortex, K562	4, 2, 1	NA	ANNOTATED, CDS, coding, INTERNAL, OVCODE, OVERLAPTX, OVEXON	NM_006282	STK4	Rybak2015, Salzman2013
chr6:136943985-137019820	-	hsa_circ_0077975	75835	1538	cerebellum, frontal_cortex, Nhek	3, 7, NA	NA	ANNOTATED, CDS, coding, INTERNAL, OVCODE, OVERLAPTX, OVEXON	NM_005923	MAP3K5	Rybak2015, Salzman2013
chr2:39278284-39285945	-	hsa_circ_0119990	7661	651	cerebellum, frontal_cortex, occipital_lobe	3, 4, 2	NA	ANNOTATED, CDS, coding, INTERNAL, OVCODE, OVEXON	ENST00000426016.1	SOS1	Rybak2015
chr9:87638312-87638430	-	hsa_circ_0139163	118	118	cerebellum, frontal_cortex, occipital_lobe	3, 8, 2	NA	ANTISENSE, coding, INTERNAL, OVEXON, UTR3	ENST00000376214.1	NTRK2	Rybak2015
chr11:77043774-77091039	-	hsa_circ_0096477	47265	1361	cerebellum, frontal_cortex, occipital_lobe	2, 7, 4	NA	ANNOTATED, CDS, coding, INTERNAL, OVCODE, OVEXON	ENST00000356341.3	PAK1	Rybak2015
chr2:212285165-212289026	-	hsa_circ_0119022	3861	416	cerebellum, frontal_cortex, occipital_lobe	3, 3, 5	NA	ANNOTATED, CDS, coding, INTERNAL, OVCODE, OVEXON	ENST00000342788.4	ERBB4	Rybak2015
chr9:140967939-140972710	+	hsa_circ_0138292	4771	420	cerebellum, frontal_cortex, occipital_lobe	2, 14, 6	NA	ANNOTATED, CDS, coding, INTERNAL, OVCODE, OVEXON	ENST00000277549.5	CACNA1B	Rybak2015
chr3:141274681-141278837	+	hsa_circ_0122185	4156	252	cerebellum, frontal_cortex, occipital_lobe	2, 2, 3	NA	ANNOTATED, CDS, coding, INTERNAL, OVCODE, OVEXON	ENST00000286364.3	RASA2	Rybak2015
chr7:140434416-140454033	-	hsa_circ_0133572	19617	587	cerebellum, frontal_cortex, occipital_lobe	4, 2, 4	NA	ALT_DONOR, CDS, coding, INTERNAL, OVCODE, OVEXON	NM_004333	BRAF	Rybak2015
chr2:212566691-212578373	-	hsa_circ_0119035	11682	606	cerebellum, frontal_cortex, occipital_lobe	2, 3, 2	NA	ANNOTATED, CDS, coding, INTERNAL, OVCODE, OVEXON	ENST00000342788.4	ERBB4	Rybak2015
chr2:175957788-175986268	-	hsa_circ_0057145	28480	1083	cerebellum, frontal_cortex, occipital_lobe, A549	4, 10, 8, NA	NA	ANNOTATED, CDS, coding, INTERNAL, OVCODE, OVERLAPTX, OVEXON	NM_001880	ATF2	Rybak2015, Salzman2013
chr12:118671478-118681321	-	hsa_circ_0028668	9843	451	cerebellum, frontal_cortex, occipital_lobe, Ag04450, H1hesc, K562	2, 3, 2, NA, 1, 2	NA	ANNOTATED, CDS, coding, INTERNAL, OVCODE, OVEXON	NM_016281	TAOK3	Rybak2015, Salzman2013
chr11:77066712-77103586	-	hsa_circ_0023680	36874	793	cerebellum, frontal_cortex, occipital_lobe, H1hesc, Sknshra	3, 16, 3, 3, NA	NA	ANNOTATED, CDS, coding, INTERNAL, OVCODE, OVEXON, UTR5	NM_001128620	PAK1	Rybak2015, Salzman2013
chr6:91260186-91281526	-	hsa_circ_0077391	21340	829	cerebellum, frontal_cortex, occipital_lobe, Hepg2	2, 17, 4, NA	NA	ANNOTATED, CDS, coding, INTERNAL, OVCODE, OVEXON	NM_003188	MAP3K7	Rybak2015, Salzman2013
chr3:141231004-141278837	+	hsa_circ_0067583	47833	730	cerebellum, frontal_cortex, occipital_lobe, K562	2, 4, 6, NA	NA	ANNOTATED, CDS, coding, INTERNAL, OVCODE, OVEXON	NM_006506	RASA2	Rybak2015, Salzman2013
chr16:24104111-24105618	+	hsa_circ_0038652	1507	292	cerebellum, frontal_cortex, occipital_lobe, K562	5, 6, 3, 12	NA	ANNOTATED, CDS, coding, INTERNAL, OVCODE, OVEXON	NM_002738	PRKCB	Rybak2015, Salzman2013
chr6:161501912-161505649	+	hsa_circ_0131245	3737	275	cerebellum, frontal_cortex, occipital_lobe, parietal_lobe	2, 21, 5, 2	NA	ANNOTATED, CDS, coding, INTERNAL, OVCODE, OVEXON	ENST00000392142.4	MAP3K4	Rybak2015
chr10:49533939-49613024	+	hsa_circ_0093695	79085	76016	cerebellum, frontal_cortex, occipital_lobe, parietal_lobe	5, 13, 3, 2	NA	ALT_ACCEPTOR, CDS, coding, INTERNAL, intronic, OVCODE, OVEXON, UTR5	ENST00000374189.1	MAPK8	Rybak2015
chr17:65014304-65021116	+	hsa_circ_0107511	6812	225	cerebellum, frontal_cortex, occipital_lobe, parietal_lobe	2, 10, 3, 5	NA	ANNOTATED, CDS, coding, INTERNAL, OVCODE, OVERLAPTX, OVEXON	NM_014405	CACNG4	Rybak2015
chrX:20181081-20204484	-	hsa_circ_0140080	23403	1067	cerebellum, frontal_cortex, occipital_lobe, parietal_lobe	2, 6, 6, 3	NA	ANNOTATED, CDS, coding, INTERNAL, OVCODE, OVERLAPTX, OVEXON	ENST00000379565.3	RPS6KA3	Rybak2015
chr10:49617921-49618211	+	hsa_circ_0093703	290	198	cerebellum, frontal_cortex, occipital_lobe, parietal_lobe	6, 16, 21, 5	NA	ANNOTATED, CDS, coding, INTERNAL, OVCODE, OVEXON	ENST00000374189.1	MAPK8	Rybak2015
chr14:50605329-50619891	-	hsa_circ_0101985	14562	901	cerebellum, frontal_cortex, occipital_lobe, parietal_lobe	9, 12, 10, 2	NA	ANNOTATED, CDS, coding, INTERNAL, OVCODE, OVEXON	ENST00000216373.5	SOS2	Rybak2015
chr17:11958205-11999011	+	hsa_circ_0042091	40806	398	cerebellum, frontal_cortex, occipital_lobe, parietal_lobe, A549, Ag04450, Bj, Gm12878, H1hesc, Helas3, K562, Nhek, Sknshra	9, 65, 36, 16, NA, NA, NA, NA, NA, NA, NA, NA, 4	NA	ANNOTATED, CDS, coding, INTERNAL, OVCODE, OVERLAPTX, OVEXON	NM_003010	MAP2K4	Rybak2015, Salzman2013
chr2:39519913-39536660	-	hsa_circ_0054203	16747	274	cerebellum, frontal_cortex, occipital_lobe, parietal_lobe, Hepg2, K562	4, 5, 10, 2, 1, 1	NA	ANNOTATED, CDS, coding, INTERNAL, OVCODE, OVEXON	NM_003618	MAP4K3	Rybak2015, Salzman2013
chr16:1793335-1798721	+	hsa_circ_0037334	5386	611	cerebellum, frontal_cortex, occipital_lobe, parietal_lobe, K562	2, 3, 2, 2, NA	NA	ANNOTATED, CDS, coding, INTERNAL, OVCODE, OVEXON	NM_015133	MAPK8IP3	Rybak2015, Salzman2013
chr7:81662112-81695840	-	hsa_circ_0134822	33728	485	cerebellum, frontal_cortex, occipital_lobe, parietal_lobe, Sy5y_exp1_D2, temporal_lobe	3, 11, 8, 6, 4, 25	NA	ANNOTATED, CDS, coding, INTERNAL, OVCODE, OVEXON	ENST00000356860.3	CACNA2D1	Rybak2015
chr4:87073143-87080620	-	hsa_circ_0127197	7477	7477	cerebellum, frontal_cortex, occipital_lobe, parietal_lobe, temporal_lobe	11, 17, 4, 5, 3	NA	ALT_DONOR, CDS, coding, INTERNAL, intronic, OVCODE, OVERLAPTX, OVEXON, UTR5	NM_138980	MAPK10	Rybak2015
chr5:86667934-86670733	+	hsa_circ_0129882	2799	313	cerebellum, frontal_cortex, occipital_lobe, parietal_lobe, temporal_lobe	2, 14, 20, 5, 12	NA	ANNOTATED, CDS, coding, INTERNAL, OVCODE, OVEXON	NM_002890	RASA1	Rybak2015
chr14:50605329-50616948	-	hsa_circ_0101984	11619	797	cerebellum, frontal_cortex, occipital_lobe, parietal_lobe, temporal_lobe	3, 38, 2, 2, 7	NA	ANNOTATED, CDS, coding, INTERNAL, OVCODE, OVEXON	ENST00000216373.5	SOS2	Rybak2015
chrX:20181081-20194616	-	hsa_circ_0140079	13535	907	cerebellum, frontal_cortex, occipital_lobe, parietal_lobe, temporal_lobe	10, 13, 24, 6, 9	NA	ANNOTATED, CDS, coding, INTERNAL, OVCODE, OVERLAPTX, OVEXON	ENST00000379565.3	RPS6KA3	Rybak2015
chr7:81964450-82039927	-	hsa_circ_0134842	75477	61161	cerebellum, frontal_cortex, occipital_lobe, parietal_lobe, temporal_lobe	13, 41, 17, 15, 42	NA	ALT_ACCEPTOR, CDS, coding, INTERNAL, intronic, OVCODE, OVEXON	ENST00000356860.3	CACNA2D1	Rybak2015
chr1:243858892-243859018	-	hsa_circ_0112798	126	126	cerebellum, frontal_cortex, occipital_lobe, parietal_lobe, temporal_lobe	3, 16, 49, 4, 6	NA	ANNOTATED, CDS, coding, INTERNAL, OVCODE, OVEXON	NM_005465	AKT3	Rybak2015
chr1:243716030-243736350	-	hsa_circ_0112775	20320	467	cerebellum, frontal_cortex, occipital_lobe, parietal_lobe, temporal_lobe	2, 10, 4, 6, 7	NA	ANNOTATED, CDS, coding, INTERNAL, OVCODE, OVERLAPTX, OVEXON	NM_005465	AKT3	Rybak2015
chr7:81714084-81799925	-	hsa_circ_0134829	85841	364	cerebellum, frontal_cortex, occipital_lobe, parietal_lobe, temporal_lobe	2, 7, 4, 4, 3	NA	ANNOTATED, CDS, coding, INTERNAL, OVCODE, OVEXON	ENST00000356860.3	CACNA2D1	Rybak2015
chr17:29527439-29546136	+	hsa_circ_0106559	18697	753	cerebellum, frontal_cortex, occipital_lobe, parietal_lobe, temporal_lobe	7, 12, 5, 2, 9	NA	ANNOTATED, CDS, coding, INTERNAL, OVCODE, OVERLAPTX, OVEXON	NM_001042492	NF1	Rybak2015
chr2:39499423-39505627	-	hsa_circ_0054189	6204	259	cerebellum, frontal_cortex, occipital_lobe, parietal_lobe, temporal_lobe, A549	7, 42, 11, 15, 17, 2	NA	ANNOTATED, CDS, coding, INTERNAL, OVCODE, OVEXON	NM_003618	MAP4K3	Rybak2015, Salzman2013
chr3:12645634-12647798	-	hsa_circ_0064365	2164	253	cerebellum, frontal_cortex, occipital_lobe, parietal_lobe, temporal_lobe, A549, Ag04450, Gm12878, H1hesc, Helas3, Huvec, K562, Sknshra	3, 3, 21, 3, 12, 3, 2, 3, 11, 3, 6, 9, 5	NA	ANNOTATED, CDS, coding, INTERNAL, OVCODE, OVEXON	NM_002880	RAF1	Rybak2015, Salzman2013
chr8:22355513-22370945	+	hsa_circ_0083625	15432	398	cerebellum, frontal_cortex, occipital_lobe, parietal_lobe, temporal_lobe, A549, Bj, Gm12878	11, 14, 5, 11, 6, 5, NA, 5	NA	ANNOTATED, CDS, coding, INTERNAL, OVCODE, OVEXON	NM_001243974	PPP3CC	Rybak2015, Salzman2013
chr19:40747844-40748594	-	hsa_circ_0051077	750	286	cerebellum, frontal_cortex, occipital_lobe, parietal_lobe, temporal_lobe, A549, Bj, H1hesc, Helas3, K562	3, 5, 10, 2, 6, 4, 1, NA, 4, 7	NA	ANNOTATED, CDS, coding, INTERNAL, OVCODE, OVEXON	NM_001626	AKT2	Rybak2015, Salzman2013
chr19:7163042-7174742	-	hsa_circ_0048958	11700	1055	cerebellum, frontal_cortex, occipital_lobe, parietal_lobe, temporal_lobe, Ag04450, Bj, Gm12878	3, 4, 4, 2, 6, 4, 2, 5	NA	ANNOTATED, CDS, coding, INTERNAL, OVCODE, OVEXON	NM_000208	INSR	Rybak2015, Salzman2013
chr4:102014932-102030235	-	hsa_circ_0070515	15303	523	cerebellum, frontal_cortex, occipital_lobe, parietal_lobe, temporal_lobe, Nhek	11, 29, 21, 2, 10, 1	NA	ANNOTATED, CDS, coding, INTERNAL, OVCODE, OVEXON	NM_000944	PPP3CA	Rybak2015, Salzman2013
chr2:128079621-128088081	-	hsa_circ_0117265	8460	781	cerebellum, frontal_cortex, occipital_lobe, temporal_lobe	2, 3, 5, 2	NA	ANNOTATED, CDS, coding, INTERNAL, OVCODE, OVEXON	ENST00000409947.1	MAP3K2	Rybak2015
chr7:81746359-81799925	-	hsa_circ_0134831	53566	232	cerebellum, frontal_cortex, occipital_lobe, temporal_lobe	3, 9, 6, 7	NA	ANNOTATED, CDS, coding, INTERNAL, OVCODE, OVEXON	ENST00000356860.3	CACNA2D1	Rybak2015
chr2:212812154-212812341	-	hsa_circ_0119048	187	187	cerebellum, frontal_cortex, occipital_lobe, temporal_lobe	2, 12, 7, 5	NA	ANNOTATED, CDS, coding, INTERNAL, OVCODE, OVEXON	ENST00000342788.4	ERBB4	Rybak2015
chr5:179688683-179714067	-	hsa_circ_0128744	25384	7197	cerebellum, frontal_cortex, occipital_lobe, temporal_lobe	4, 20, 14, 8	NA	ALT_ACCEPTOR, CDS, coding, OVCODE, OVEXON, upstream_start, UTR3, UTR5	ENST00000397072.3	MAPK9	Rybak2015
chrX:83411082-83419395	-	hsa_circ_0140665	8313	177	cerebellum, frontal_cortex, occipital_lobe, temporal_lobe	3, 6, 5, 2	NA	ANNOTATED, CDS, coding, INTERNAL, OVCODE, OVEXON	NM_014496	RPS6KA6	Rybak2015
chr14:50626148-50628327	-	hsa_circ_0101999	2179	784	cerebellum, frontal_cortex, occipital_lobe, temporal_lobe	5, 28, 9, 10	NA	ANNOTATED, CDS, coding, INTERNAL, OVCODE, OVEXON	ENST00000216373.5	SOS2	Rybak2015
chr2:39559057-39583480	-	hsa_circ_0054212	24423	376	cerebellum, frontal_cortex, occipital_lobe, temporal_lobe, H1hesc	2, 11, 11, 14, 1	NA	ANNOTATED, CDS, coding, INTERNAL, OVCODE, OVEXON	NM_003618	MAP4K3	Rybak2015, Salzman2013
chr14:50649180-50655418	-	hsa_circ_0102006	6238	348	cerebellum, frontal_cortex, parietal_lobe	2, 5, 4	NA	ANNOTATED, CDS, coding, INTERNAL, OVCODE, OVEXON	ENST00000216373.5	SOS2	Rybak2015
chr10:123243211-123247627	-	hsa_circ_0092979	4416	438	cerebellum, frontal_cortex, parietal_lobe	2, 9, 3	NA	ANNOTATED, CDS, coding, INTERNAL, OVCODE, OVEXON	NM_022970	FGFR2	Rybak2015
chr2:212587117-212599045	-	hsa_circ_0119040	11928	9387	cerebellum, frontal_cortex, parietal_lobe	4, 7, 3	NA	ALT_ACCEPTOR, CDS, coding, INTERNAL, intronic, OVCODE, OVEXON	ENST00000342788.4	ERBB4	Rybak2015
chr1:181548207-181549912	+	hsa_circ_0111408	1705	335	cerebellum, frontal_cortex, parietal_lobe, temporal_lobe	2, 7, 5, 7	NA	ANNOTATED, CDS, coding, INTERNAL, OVCODE, OVERLAPTX, OVEXON	ENST00000526775.1	CACNA1E	Rybak2015
chr1:84644859-84701047	+	hsa_circ_0114307	56188	31602	cerebellum, frontal_cortex, parietal_lobe, temporal_lobe	4, 2, 4, 4	NA	ALT_DONOR, CDS, coding, downstream_end, OVCODE, OVERLAPTX, OVEXON, UTR3	ENST00000370688.3	PRKACB	Rybak2015
chr13:28588588-28589838	-	hsa_circ_0100160	1250	318	cerebellum, frontal_cortex, parietal_lobe, temporal_lobe	2, 7, 2, 4	NA	ANNOTATED, CDS, coding, INTERNAL, OVCODE, OVEXON	ENST00000380982.4	FLT3	Rybak2015
chr4:86985418-86989108	-	hsa_circ_0127190	3690	308	cerebellum, frontal_cortex, parietal_lobe, temporal_lobe	6, 4, 5, 3	NA	ANNOTATED, CDS, coding, INTERNAL, OVCODE, OVEXON	NM_138980	MAPK10	Rybak2015
chrX:20252875-20259804	-	hsa_circ_0140097	6929	188	cerebellum, frontal_cortex, temporal_lobe	2, 8, 3	NA	ALT_ACCEPTOR, CDS, coding, INTERNAL, OVCODE, OVERLAPTX, OVEXON, UTR5	ENST00000540702.1	RPS6KA3	Rybak2015
chr7:81662112-81714216	-	hsa_circ_0134823	52104	617	cerebellum, frontal_cortex, temporal_lobe	4, 24, 14	NA	ANNOTATED, CDS, coding, INTERNAL, OVCODE, OVEXON	ENST00000356860.3	CACNA2D1	Rybak2015
chr2:212566691-212568919	-	hsa_circ_0119034	2228	291	cerebellum, frontal_cortex, temporal_lobe	3, 14, 5	NA	ANNOTATED, CDS, coding, INTERNAL, OVCODE, OVEXON	ENST00000342788.4	ERBB4	Rybak2015
chr4:55564449-55565932	+	hsa_circ_0126617	1483	419	cerebellum, frontal_cortex, temporal_lobe	2, 8, 8	NA	ANNOTATED, CDS, coding, INTERNAL, OVCODE, OVEXON	ENST00000288135.5	KIT	Rybak2015
chr15:38793343-38798121	-	hsa_circ_0034413	4778	441	cerebellum, Gm12878	2, 2	NA	ANNOTATED, CDS, coding, INTERNAL, OVCODE, OVERLAPTX, OVEXON	NM_005739	RASGRP1	Rybak2015, Salzman2013
chr2:39513992-39542529	-	hsa_circ_0054199	28537	669	cerebellum, K562	2, NA	NA	ANNOTATED, CDS, coding, INTERNAL, OVCODE, OVEXON	NM_003618	MAP4K3	Rybak2015, Salzman2013
chr2:39570528-39605264	-	hsa_circ_0054217	34736	214	cerebellum, K562	2, 1	NA	ANNOTATED, CDS, coding, INTERNAL, OVCODE, OVEXON	NM_003618	MAP4K3	Rybak2015, Salzman2013
chrX:20206614-20222221	-	hsa_circ_0090045	15607	388	cerebellum, K562	4, NA	NA	ANNOTATED, CDS, coding, INTERNAL, OVCODE, OVERLAPTX, OVEXON	NM_004586	RPS6KA3	Rybak2015, Salzman2013
chr1:181452879-181548360	+	hsa_circ_0111402	95481	770	cerebellum, occipital_lobe	2, 2	NA	ALT_ACCEPTOR, CDS, coding, INTERNAL, OVCODE, OVERLAPTX, OVEXON, UTR5	ENST00000526775.1	CACNA1E	Rybak2015
chr17:29508439-29546136	+	hsa_circ_0106558	37697	1055	cerebellum, occipital_lobe	4, 7	NA	ANNOTATED, CDS, coding, INTERNAL, OVCODE, OVERLAPTX, OVEXON	NM_001042492	NF1	Rybak2015
chr17:29652837-29670153	+	hsa_circ_0106573	17316	2354	cerebellum, occipital_lobe	2, 2	NA	ANNOTATED, CDS, coding, INTERNAL, OVCODE, OVERLAPTX, OVEXON	NM_001042492	NF1	Rybak2015
chrX:20181081-20190989	-	hsa_circ_0140077	9908	614	cerebellum, occipital_lobe	2, 5	NA	ANNOTATED, CDS, coding, INTERNAL, OVCODE, OVEXON	ENST00000379565.3	RPS6KA3	Rybak2015
chr1:243667689-243736350	-	hsa_circ_0112767	68661	1605	cerebellum, occipital_lobe	2, 3	NA	ALT_DONOR, CDS, coding, INTERNAL, OVCODE, OVERLAPTX, OVEXON, UTR3	NM_005465	AKT3	Rybak2015
chr2:175945387-175986268	-	hsa_circ_0057144	40881	1189	cerebellum, occipital_lobe, Bj, Helas3, K562	2, 5, 4, 1, 1	NA	ANNOTATED, CDS, coding, INTERNAL, OVCODE, OVERLAPTX, OVEXON	NM_001880	ATF2	Rybak2015, Salzman2013
chr6:136901438-136944119	-	hsa_circ_0077967	42681	1501	cerebellum, occipital_lobe, Gm12878, K562	3, 2, 4, 6	NA	ANNOTATED, CDS, coding, INTERNAL, OVCODE, OVEXON	NM_005923	MAP3K5	Rybak2015, Salzman2013
chr10:123246867-123247627	-	hsa_circ_0020234	760	194	cerebellum, occipital_lobe, H1hesc, Nhek	3, 11, 5, 6	NA	ANNOTATED, CDS, coding, INTERNAL, OVCODE, OVEXON	NM_022970	FGFR2	Rybak2015, Salzman2013
chr14:50596678-50619891	-	hsa_circ_0031821	23213	1322	cerebellum, occipital_lobe, Nhek, Sknshra	3, 4, NA, 6	NA	ANNOTATED, CDS, coding, INTERNAL, OVCODE, OVEXON	NM_006939	SOS2	Rybak2015, Salzman2013
chr12:88909310-88912644	-	hsa_circ_0099426	3334	412	cerebellum, occipital_lobe, parietal_lobe	3, 4, 2	NA	ANNOTATED, CDS, coding, INTERNAL, OVCODE, OVEXON	NM_000899	KITLG	Rybak2015
chr17:27807385-27844674	+	hsa_circ_0106479	37289	1459	cerebellum, occipital_lobe, parietal_lobe	2, 13, 2	NA	ANNOTATED, CDS, coding, INTERNAL, OVCODE, OVEXON	ENST00000261716.3	TAOK1	Rybak2015
chr14:91409466-91413829	-	hsa_circ_0102870	4363	114	cerebellum, occipital_lobe, parietal_lobe, temporal_lobe	2, 3, 2, 13	NA	ALT_ACCEPTOR, ALT_DONOR, CDS, coding, INTERNAL, OVCODE, OVEXON	ENST00000261991.3	RPS6KA5	Rybak2015
chr3:185155234-185167846	+	hsa_circ_0123040	12612	694	cerebellum, occipital_lobe, temporal_lobe	2, 3, 4	NA	ANNOTATED, CDS, coding, INTERNAL, OVCODE, OVERLAPTX, OVEXON	NM_004721	MAP3K13	Rybak2015
chr17:29508439-29533389	+	hsa_circ_0042891	24950	806	cerebellum, occipital_lobe, temporal_lobe, A549, Ag04450, Bj, H1hesc, Helas3, Huvec, K562	8, 5, 4, 4, NA, NA, NA, 1, NA, 2	NA	ANNOTATED, CDS, coding, INTERNAL, OVCODE, OVEXON	NM_001042492	NF1	Rybak2015, Salzman2013
chr20:43607083-43615937	+	hsa_circ_0060522	8854	409	cerebellum, occipital_lobe, temporal_lobe, Gm12878, K562	2, 6, 4, 2, NA	NA	ANNOTATED, CDS, coding, INTERNAL, OVCODE, OVERLAPTX, OVEXON	NM_006282	STK4	Rybak2015, Salzman2013
chr10:49541996-49542190	-	hsa_circ_0093696	194	194	cerebellum, parietal_lobe	2, 2	NA	ANTISENSE, coding, INTERNAL, intronic	ENST00000374189.1	MAPK8	Rybak2015
chrX:20204413-20259804	-	hsa_circ_0140092	55391	907	cerebellum, parietal_lobe	2, 5	NA	ALT_ACCEPTOR, CDS, coding, INTERNAL, OVCODE, OVERLAPTX, OVEXON, UTR5	ENST00000540702.1	RPS6KA3	Rybak2015
chr10:49572654-49613024	+	hsa_circ_0093697	40370	37301	cerebellum, parietal_lobe	2, 3	NA	ALT_ACCEPTOR, CDS, coding, INTERNAL, intronic, OVCODE, OVEXON, UTR5	ENST00000374189.1	MAPK8	Rybak2015
chr16:68217142-68225678	+	hsa_circ_0039936	8536	1135	cerebellum, parietal_lobe, Ag04450, Helas3, K562	2, 2, 1, 5, 2	NA	ANNOTATED, CDS, coding, INTERNAL, OVCODE, OVEXON	NM_004555	NFATC3	Rybak2015, Salzman2013
chr16:68155889-68191971	+	hsa_circ_0039927	36082	1498	cerebellum, SY5Y_exp2_D4, SY5Y_exp2_D8, temporal_lobe, Gm12878, Helas3	5, 2, 2, 3, 6, 14	NA	ANNOTATED, CDS, coding, INTERNAL, OVCODE, OVEXON	NM_004555	NFATC3	Rybak2015, Salzman2013
chr15:68061939-68065090	+	hsa_circ_0036041	3151	108	cerebellum, SY5Y_exp2_D8, K562, Nhek	2, 2, 1, NA	NA	ANNOTATED, CDS, coding, INTERNAL, OVCODE, OVERLAPTX, OVEXON	NM_145160	MAP2K5	Rybak2015, Salzman2013
chr3:185155234-185184751	+	hsa_circ_0123042	29517	1168	cerebellum, temporal_lobe	6, 3	NA	ANNOTATED, CDS, coding, INTERNAL, OVCODE, OVERLAPTX, OVEXON	NM_004721	MAP3K13	Rybak2015
chr2:39507412-39514105	-	hsa_circ_0120021	6693	240	cerebellum, temporal_lobe	2, 3	NA	ANNOTATED, CDS, coding, INTERNAL, OVCODE, OVEXON	ENST00000263881.3	MAP4K3	Rybak2015
chr7:81964450-81978965	-	hsa_circ_0142448	14515	199	chondrocytes	2	NA	ANNOTATED, CDS, coding, INTERNAL, OVCODE, OVEXON	ENST00000356860.3	CACNA2D1	Maass2017
chr6:166843940-166845978	-	hsa_circ_0078654	2038	249	chondrocytes, cerebellum, diencephalon, frontal_cortex, occipital_lobe, parietal_lobe, Sy5y_exp1_D0, Sy5y_exp1_D2, temporal_lobe, Ag04450, Bj, Gm12878, H1hesc, Huvec, Nhek, Sknshra	2, 37, 27, 170, 42, 48, 3, 2, 10, 34, 38, 3, 20, 26, 11, 6	NA	ANNOTATED, CDS, coding, INTERNAL, OVCODE, OVEXON	NM_021135	RPS6KA2	Maass2017, Rybak2015, Salzman2013
chr9:87325551-87367000	+	hsa_circ_0142610	41449	968	cortex	4	NA	ANNOTATED, CDS, coding, INTERNAL, OVCODE, OVERLAPTX, OVEXON	NM_001018065	NTRK2	Maass2017
chr2:39564060-39564722	-	hsa_circ_0054214	662	104	cortex, platelets, cerebellum, diencephalon, frontal_cortex, occipital_lobe, parietal_lobe, Sy5y_exp1_D0, Sy5y_exp1_D4, temporal_lobe, A549, Ag04450, Gm12878, K562	2, 2, 25, 19, 145, 79, 19, 2, 2, 21, 5, 3, NA, NA	NA	ANNOTATED, CDS, coding, INTERNAL, OVCODE, OVEXON	NM_003618	MAP4K3	Maass2017, Rybak2015, Salzman2013
chr10:75227310-75232461	-	hsa_circ_0094151	5151	1675	diencephalon	2	NA	ALT_ACCEPTOR, CDS, coding, INTERNAL, intronic, OVCODE, OVEXON	ENST00000360663.5	PPP3CB	Rybak2015
chr3:54914822-54933895	+	hsa_circ_0124246	19073	605	diencephalon	2	NA	ANNOTATED, CDS, coding, INTERNAL, OVCODE, OVERLAPTX, OVEXON	NM_018398	CACNA2D3	Rybak2015
chr10:18787283-18816626	+	hsa_circ_0093259	29343	721	diencephalon	5	NA	ANNOTATED, CDS, coding, INTERNAL, OVCODE, OVERLAPTX, OVEXON	NM_000724	CACNB2	Rybak2015
chr12:118674054-118674269	+	hsa_circ_0097505	215	215	diencephalon	2	NA	ANTISENSE, coding, INTERNAL, intronic	ENST00000392533.3	TAOK3	Rybak2015
chr12:71286458-71297508	-	hsa_circ_0099157	11050	11050	diencephalon	2	NA	ALT_ACCEPTOR, CDS, coding, INTERNAL, intronic, OVCODE, OVEXON	ENST00000283228.2	PTPRR	Rybak2015
chr14:91402975-91403479	+	hsa_circ_0102866	504	504	diencephalon	2	NA	ANTISENSE, coding, INTERNAL, intronic	ENST00000261991.3	RPS6KA5	Rybak2015
chr14:91444649-91492502	-	hsa_circ_0102874	47853	25290	diencephalon	2	NA	ALT_ACCEPTOR, CDS, coding, INTERNAL, intronic, OVCODE, OVEXON	ENST00000261991.3	RPS6KA5	Rybak2015
chr3:58094184-58121895	+	hsa_circ_0124371	27711	3013	diencephalon	2	NA	ANNOTATED, CDS, coding, INTERNAL, OVCODE, OVEXON	NM_001164317	FLNB	Rybak2015
chr17:27844470-27861318	+	hsa_circ_0106494	16848	840	diencephalon	2	NA	ANNOTATED, CDS, coding, INTERNAL, OVCODE, OVEXON	ENST00000261716.3	TAOK1	Rybak2015
chr1:26227324-26227495	-	hsa_circ_0112914	171	171	diencephalon	2	NA	ALT_ACCEPTOR, ALT_DONOR, INTERNAL, ncRNA, OVEXON	ENST00000465604.1	STMN1	Rybak2015
chr6:91251968-91252248	-	hsa_circ_0132678	280	280	diencephalon	2	NA	ALT_ACCEPTOR, ALT_DONOR, coding, INTERNAL, intronic	ENST00000369329.3	MAP3K7	Rybak2015
chr6:137041587-137045204	-	hsa_circ_0130799	3617	3617	diencephalon	2	NA	ALT_ACCEPTOR, CDS, coding, INTERNAL, intronic, OVCODE, OVEXON	ENST00000359015.4	MAP3K5	Rybak2015
chr5:106975399-106975742	+	hsa_circ_0127474	343	343	diencephalon	4	NA	ANTISENSE, coding, INTERNAL, intronic	NM_001962	EFNA5	Rybak2015
chr3:53684805-53736837	+	hsa_circ_0124215	52032	907	diencephalon	3	NA	ANNOTATED, CDS, coding, INTERNAL, OVCODE, OVEXON	NM_000720	CACNA1D	Rybak2015
chr3:141304866-141305594	+	hsa_circ_0122199	728	181	diencephalon	2	NA	ANNOTATED, CDS, coding, INTERNAL, OVCODE, OVEXON	ENST00000286364.3	RASA2	Rybak2015
chr3:141272698-141305594	+	hsa_circ_0122183	32896	1406	diencephalon	2	NA	ANNOTATED, CDS, coding, INTERNAL, OVCODE, OVEXON	ENST00000286364.3	RASA2	Rybak2015
chr1:181740428-181745364	+	hsa_circ_0111414	4936	386	diencephalon	2	NA	ANNOTATED, CDS, coding, INTERNAL, OVCODE, OVEXON	ENST00000526775.1	CACNA1E	Rybak2015
chr6:36101071-36101294	+	hsa_circ_0131665	223	223	diencephalon	2	NA	ALT_ACCEPTOR, ALT_DONOR, coding, INTERNAL, intronic	ENST00000211287.4	MAPK13	Rybak2015
chr3:141326519-141328908	+	hsa_circ_0122201	2389	586	diencephalon	4	NA	ANNOTATED, CDS, coding, INTERNAL, OVCODE, OVEXON	ENST00000286364.3	RASA2	Rybak2015
chr5:80369017-80381730	+	hsa_circ_0129814	12713	638	diencephalon	2	NA	ANNOTATED, CDS, coding, INTERNAL, OVCODE, OVERLAPTX, OVEXON	ENST00000265080.4	RASGRF2	Rybak2015
chr12:118587981-118588380	-	hsa_circ_0097500	399	399	diencephalon	2	NA	ALT_ACCEPTOR, ALT_DONOR, coding, INTERNAL, OVEXON, UTR3	ENST00000392533.3	TAOK3	Rybak2015
chr3:53756340-53757686	+	hsa_circ_0124221	1346	387	diencephalon	3	NA	ANNOTATED, CDS, coding, INTERNAL, OVCODE, OVEXON	NM_000720	CACNA1D	Rybak2015
chr11:18750462-18751365	-	hsa_circ_0095544	903	387	diencephalon	2	NA	ALT_DONOR, CDS, coding, INTERNAL, OVCODE, OVERLAPTX, OVEXON, UTR3	ENST00000396170.1	PTPN5	Rybak2015
chr12:2621977-2676960	+	hsa_circ_0098211	54983	753	diencephalon	2	NA	ANNOTATED, CDS, coding, INTERNAL, OVCODE, OVEXON	ENST00000335762.5	CACNA1C	Rybak2015
chr7:81303017-81366405	+	hsa_circ_0134790	63388	63388	diencephalon	3	NA	ANTISENSE, CDS, coding, downstream_end, intronic, OVCODE, OVEXON, UTR3	ENST00000222390.5	HGF	Rybak2015
chr14:91428243-91467503	-	hsa_circ_0102871	39260	16697	diencephalon	2	NA	ALT_DONOR, CDS, coding, INTERNAL, intronic, OVCODE, OVEXON	ENST00000261991.3	RPS6KA5	Rybak2015
chr12:71139597-71148081	-	hsa_circ_0099156	8484	380	diencephalon	2	NA	ANNOTATED, CDS, coding, INTERNAL, OVCODE, OVEXON	ENST00000283228.2	PTPRR	Rybak2015
chr9:87475954-87482346	+	hsa_circ_0139155	6392	237	diencephalon	3	NA	ANNOTATED, CDS, coding, INTERNAL, OVCODE, OVERLAPTX, OVEXON	NM_001018065	NTRK2	Rybak2015
chr3:50414897-50425043	-	hsa_circ_0124087	10146	1161	diencephalon	2	NA	ANNOTATED, CDS, coding, INTERNAL, OVCODE, OVERLAPTX, OVEXON	ENST00000435965.1	CACNA2D2	Rybak2015
chr2:212483901-212543909	-	hsa_circ_0119033	60008	812	diencephalon	3	NA	ANNOTATED, CDS, coding, INTERNAL, OVCODE, OVEXON	ENST00000342788.4	ERBB4	Rybak2015
chr3:53810629-53820979	+	hsa_circ_0124227	10350	561	diencephalon	3	NA	ANNOTATED, CDS, coding, INTERNAL, OVCODE, OVEXON	NM_000720	CACNA1D	Rybak2015
chr16:68156153-68208417	+	hsa_circ_0105778	52264	1548	diencephalon	2	NA	ALT_ACCEPTOR, CDS, coding, INTERNAL, OVCODE, OVEXON	NM_004555	NFATC3	Rybak2015
chr10:18439811-18470919	+	hsa_circ_0093253	31108	277	diencephalon	2	NA	ALT_DONOR, INTERNAL, ncRNA, OVCODE, OVEXON	ENST00000467034.1	CACNB2	Rybak2015
chr3:12644976-12647798	-	hsa_circ_0121789	2822	313	diencephalon	2	NA	ANNOTATED, CDS, coding, INTERNAL, OVCODE, OVEXON	ENST00000442415.2	RAF1	Rybak2015
chr3:196509496-196528898	+	hsa_circ_0123225	19402	309	diencephalon	2	NA	ANNOTATED, CDS, coding, INTERNAL, OVCODE, OVERLAPTX, OVEXON, UTR5	ENST00000327134.3	PAK2	Rybak2015
chr13:28622411-28626811	-	hsa_circ_0100172	4400	721	diencephalon	2	NA	ANNOTATED, CDS, coding, INTERNAL, OVCODE, OVEXON	ENST00000380982.4	FLT3	Rybak2015
chr11:74989900-74990057	-	hsa_circ_0096449	157	157	diencephalon	2	NA	ALT_ACCEPTOR, ALT_DONOR, coding, INTERNAL, intronic	NM_004041	ARRB1	Rybak2015
chr3:50403222-50403412	-	hsa_circ_0124086	190	190	diencephalon	2	NA	ALT_ACCEPTOR, ALT_DONOR, CDS, coding, INTERNAL, intronic, OVCODE, OVEXON	ENST00000435965.1	CACNA2D2	Rybak2015
chr11:74978695-74980003	-	hsa_circ_0096448	1308	123	diencephalon	2	NA	ANNOTATED, CDS, coding, INTERNAL, OVCODE, OVEXON	NM_004041	ARRB1	Rybak2015
chr5:86627164-86645181	+	hsa_circ_0129873	18017	714	diencephalon	2	NA	ANNOTATED, CDS, coding, INTERNAL, OVCODE, OVEXON	NM_002890	RASA1	Rybak2015
chr13:28589293-28597614	-	hsa_circ_0100162	8321	472	diencephalon	2	NA	ANNOTATED, CDS, coding, INTERNAL, OVCODE, OVEXON	ENST00000380982.4	FLT3	Rybak2015
chr9:140807631-140866044	+	hsa_circ_0138282	58413	1016	diencephalon	4	NA	ANNOTATED, CDS, coding, INTERNAL, OVCODE, OVEXON	ENST00000371355.4	CACNA1B	Rybak2015
chr2:212635948-212646260	-	hsa_circ_0119043	10312	10312	diencephalon	2	NA	ALT_ACCEPTOR, ALT_DONOR, coding, INTERNAL, intronic	ENST00000342788.4	ERBB4	Rybak2015
chr4:102117072-102117273	-	hsa_circ_0124877	201	201	diencephalon	2	NA	ANNOTATED, CDS, coding, INTERNAL, OVCODE, OVEXON	ENST00000394854.3	PPP3CA	Rybak2015
chr5:80505877-80509635	-	hsa_circ_0129822	3758	3758	diencephalon	2	NA	ANTISENSE, CDS, coding, INTERNAL, intronic, OVCODE, OVEXON	ENST00000265080.4	RASGRF2	Rybak2015
chr12:2558141-2566872	+	hsa_circ_0098204	8731	280	diencephalon	5	NA	ANNOTATED, CDS, coding, INTERNAL, OVCODE, OVEXON	NM_199460	CACNA1C	Rybak2015
chr14:60733255-60744083	+	hsa_circ_0102289	10828	10828	diencephalon	3	NA	ALT_ACCEPTOR, ALT_DONOR, coding, INTERNAL, intronic, OVEXON, UTR5	ENST00000529574.1	PPM1A	Rybak2015
chr4:86938384-87028505	-	hsa_circ_0127187	90121	1160	diencephalon	2	NA	ALT_DONOR, CDS, coding, INTERNAL, OVCODE, OVERLAPTX, OVEXON, UTR3	NM_002753	MAPK10	Rybak2015
chr12:118636855-118704564	-	hsa_circ_0097503	67709	1387	diencephalon	3	NA	ANNOTATED, CDS, coding, INTERNAL, OVCODE, OVEXON, UTR5	ENST00000392533.3	TAOK3	Rybak2015
chr2:175957270-175962321	-	hsa_circ_0118147	5051	431	diencephalon	4	NA	ANNOTATED, CDS, coding, INTERNAL, OVCODE, OVEXON, UTR3	ENST00000538946.1	ATF2	Rybak2015
chr19:48599955-48601516	-	hsa_circ_0109762	1561	1561	diencephalon	3	NA	ALT_DONOR, CDS, coding, INTERNAL, intronic, OVCODE, OVEXON	NM_001159323	PLA2G4C	Rybak2015
chr19:7267626-7267782	+	hsa_circ_0110036	156	156	diencephalon	2	NA	ANTISENSE, CDS, coding, INTERNAL, OVCODE, OVEXON	NM_000208	INSR	Rybak2015
chr8:108264025-108315595	-	hsa_circ_0135454	51570	746	diencephalon	3	NA	ALT_DONOR, CDS, coding, INTERNAL, OVCODE, OVEXON, UTR3	NM_001146	ANGPT1	Rybak2015
chr17:27778475-27778698	+	hsa_circ_0106473	223	223	diencephalon	4	NA	ALT_ACCEPTOR, CDS, coding, INTERNAL, OVCODE, OVEXON, UTR5	ENST00000261716.3	TAOK1	Rybak2015
chr5:106723406-106763210	-	hsa_circ_0127472	39804	359	diencephalon	2	NA	ANNOTATED, CDS, coding, INTERNAL, OVCODE, OVERLAPTX, OVEXON	NM_001962	EFNA5	Rybak2015
chr3:54615829-54676268	+	hsa_circ_0124240	60439	279	diencephalon	3	NA	ANNOTATED, CDS, coding, INTERNAL, OVCODE, OVERLAPTX, OVEXON	NM_018398	CACNA2D3	Rybak2015
chr3:141225212-141259451	+	hsa_circ_0122176	34239	6186	diencephalon	4	NA	ALT_ACCEPTOR, CDS, coding, INTERNAL, intronic, OVCODE, OVEXON	ENST00000286364.3	RASA2	Rybak2015
chr3:54786625-54880494	+	hsa_circ_0124242	93869	459	diencephalon	3	NA	ANNOTATED, CDS, coding, INTERNAL, OVCODE, OVERLAPTX, OVEXON	NM_018398	CACNA2D3	Rybak2015
chr3:141258664-141258823	-	hsa_circ_0122181	159	159	diencephalon	3	NA	ANTISENSE, coding, INTERNAL, intronic	ENST00000286364.3	RASA2	Rybak2015
chr2:39239266-39251278	-	hsa_circ_0119982	12012	1316	diencephalon	2	NA	ANNOTATED, CDS, coding, INTERNAL, OVCODE, OVERLAPTX, OVEXON	ENST00000426016.1	SOS1	Rybak2015
chr3:190338063-190347287	+	hsa_circ_0123093	9224	514	diencephalon	2	NA	ANNOTATED, CDS, coding, INTERNAL, OVCODE, OVEXON	NM_001167928	IL1RAP	Rybak2015
chr12:88926217-88958121	-	hsa_circ_0099428	31904	18656	diencephalon	3	NA	ALT_ACCEPTOR, CDS, coding, INTERNAL, intronic, OVCODE, OVEXON	NM_000899	KITLG	Rybak2015
chr11:1585080-1587164	-	hsa_circ_0095439	2084	478	diencephalon	3	NA	ANNOTATED, CDS, coding, INTERNAL, OVCODE, OVEXON, UTR5	ENST00000397374.3	DUSP8	Rybak2015
chr2:212426627-212522719	-	hsa_circ_0119028	96092	586	diencephalon	2	NA	ANNOTATED, CDS, coding, INTERNAL, OVCODE, OVERLAPTX, OVEXON	ENST00000402597.1	ERBB4	Rybak2015
chr13:29041039-29041754	-	hsa_circ_0100186	715	324	diencephalon	2	NA	ANNOTATED, CDS, coding, INTERNAL, OVCODE, OVEXON	NM_002019	FLT1	Rybak2015
chr2:128075204-128081570	-	hsa_circ_0117264	6366	581	diencephalon	2	NA	ANNOTATED, CDS, coding, INTERNAL, OVCODE, OVEXON	ENST00000409947.1	MAP3K2	Rybak2015
chr17:11935582-12016677	+	hsa_circ_0106198	81095	731	diencephalon	4	NA	ANNOTATED, CDS, coding, INTERNAL, OVCODE, OVERLAPTX, OVEXON	ENST00000415385.3	MAP2K4	Rybak2015
chr12:88939528-88939642	-	hsa_circ_0099430	114	114	diencephalon	5	NA	ANNOTATED, CDS, coding, INTERNAL, OVCODE, OVEXON	NM_000899	KITLG	Rybak2015
chr1:84635802-84635971	-	hsa_circ_0114302	169	169	diencephalon	3	NA	ANTISENSE, coding, INTERNAL, intronic	ENST00000370689.2	PRKACB	Rybak2015
chr11:65373231-65375919	-	hsa_circ_0022847	2688	1092	diencephalon, A549, Ag04450, Bj, Gm12878, Helas3	4, 3, 3, NA, 5, 2	NA	ANNOTATED, CDS, coding, INTERNAL, OVCODE, OVEXON	NM_002419	MAP3K11	Rybak2015, Salzman2013
chr3:50677796-50679763	+	hsa_circ_0065871	1967	285	diencephalon, A549, Ag04450, Gm12878, H1hesc, Helas3, Hepg2, K562, Mcf7, Nhek, Sknshra	3, 2, 2, 4, 4, NA, 7, 9, NA, 21, 2	NA	ANNOTATED, CDS, coding, INTERNAL, OVCODE, OVEXON	NM_001243926	MAPKAPK3	Rybak2015, Salzman2013
chr17:64728805-64731780	+	hsa_circ_0045378	2975	312	diencephalon, Ag04450	4, NA	NA	ANNOTATED, CDS, coding, INTERNAL, OVCODE, OVEXON	NM_002737	PRKCA	Rybak2015, Salzman2013
chr1:47037734-47037839	-	hsa_circ_0012350	105	105	diencephalon, Ag04450, Gm12878, Sknshra	8, 13, 39, 5	NA	ANNOTATED, CDS, coding, INTERNAL, OVCODE, OVEXON	NM_003684	MKNK1	Rybak2015, Salzman2013
chr8:22332466-22390531	+	hsa_circ_0083622	58065	1299	diencephalon, Ag04450, Hsmm, K562	3, 1, NA, 1	NA	ANNOTATED, CDS, coding, INTERNAL, OVCODE, OVEXON	NM_001243974	PPP3CC	Rybak2015, Salzman2013
chr2:39237724-39251278	-	hsa_circ_0119981	13554	1436	diencephalon, frontal_cortex	3, 2	NA	ANNOTATED, CDS, coding, INTERNAL, OVCODE, OVERLAPTX, OVEXON	ENST00000426016.1	SOS1	Rybak2015
chr22:22142545-22153417	-	hsa_circ_0116250	10872	364	diencephalon, frontal_cortex	2, 4	NA	ANNOTATED, CDS, coding, INTERNAL, OVCODE, OVERLAPTX, OVEXON	ENST00000215832.6	MAPK1	Rybak2015
chr12:2721068-2721179	+	hsa_circ_0098254	111	111	diencephalon, frontal_cortex	2, 4	NA	ANNOTATED, CDS, coding, INTERNAL, OVCODE, OVEXON	NM_199460	CACNA1C	Rybak2015
chr12:118636828-118651915	-	hsa_circ_0097502	15087	578	diencephalon, frontal_cortex	3, 2	NA	ALT_DONOR, CDS, coding, INTERNAL, intronic, OVCODE, OVEXON	ENST00000392533.3	TAOK3	Rybak2015
chr2:175957788-175976382	-	hsa_circ_0118149	18594	444	diencephalon, frontal_cortex	4, 4	NA	ANNOTATED, CDS, coding, INTERNAL, OVCODE, OVERLAPTX, OVEXON	ENST00000264110.2	ATF2	Rybak2015
chrX:83390111-83419395	-	hsa_circ_0140661	29284	527	diencephalon, frontal_cortex	2, 9	NA	ANNOTATED, CDS, coding, INTERNAL, OVCODE, OVEXON	NM_014496	RPS6KA6	Rybak2015
chr13:28611321-28626811	-	hsa_circ_0100169	15490	825	diencephalon, frontal_cortex	2, 5	NA	ANNOTATED, CDS, coding, INTERNAL, OVCODE, OVEXON	ENST00000380982.4	FLT3	Rybak2015
chrX:83401985-83411199	-	hsa_circ_0140663	9214	280	diencephalon, frontal_cortex	2, 2	NA	ANNOTATED, CDS, coding, INTERNAL, OVCODE, OVEXON	NM_014496	RPS6KA6	Rybak2015
chr10:18787283-18795476	+	hsa_circ_0093257	8193	337	diencephalon, frontal_cortex	7, 4	NA	ANNOTATED, CDS, coding, INTERNAL, OVCODE, OVERLAPTX, OVEXON	NM_000724	CACNB2	Rybak2015
chr17:61710040-61735267	+	hsa_circ_0107405	25227	470	diencephalon, frontal_cortex	4, 4	NA	ANNOTATED, CDS, coding, INTERNAL, OVCODE, OVEXON	NM_203351	MAP3K3	Rybak2015
chr8:22332466-22398458	+	hsa_circ_0136160	65992	1660	diencephalon, frontal_cortex	4, 3	NA	ALT_DONOR, CDS, coding, INTERNAL, OVCODE, OVERLAPTX, OVEXON, UTR3	NM_001243974	PPP3CC	Rybak2015
chr2:128087496-128088081	-	hsa_circ_0117268	585	202	diencephalon, frontal_cortex	4, 2	NA	ANNOTATED, CDS, coding, INTERNAL, OVCODE, OVEXON	ENST00000409947.1	MAP3K2	Rybak2015
chr4:87028375-87115560	-	hsa_circ_0127196	87185	399	diencephalon, frontal_cortex	3, 3	NA	ANNOTATED, CDS, coding, INTERNAL, OVCODE, OVERLAPTX, OVEXON, UTR5	NM_138980	MAPK10	Rybak2015
chr13:28636003-28644749	-	hsa_circ_0100173	8746	325	diencephalon, frontal_cortex	4, 6	NA	ANNOTATED, CDS, coding, INTERNAL, OVCODE, OVEXON	ENST00000380982.4	FLT3	Rybak2015
chr19:48558134-48571143	-	hsa_circ_0109760	13009	423	diencephalon, frontal_cortex	2, 4	NA	ANNOTATED, CDS, coding, INTERNAL, OVCODE, OVERLAPTX, OVEXON	NM_001159323	PLA2G4C	Rybak2015
chr14:50649180-50671127	-	hsa_circ_0102007	21947	771	diencephalon, frontal_cortex	2, 17	NA	ANNOTATED, CDS, coding, INTERNAL, OVCODE, OVEXON	ENST00000216373.5	SOS2	Rybak2015
chr12:2558141-2622150	+	hsa_circ_0098205	64009	913	diencephalon, frontal_cortex	2, 6	NA	ANNOTATED, CDS, coding, INTERNAL, OVCODE, OVEXON	NM_199460	CACNA1C	Rybak2015
chr3:55002476-55052344	+	hsa_circ_0124248	49868	538	diencephalon, frontal_cortex	3, 2	NA	ANNOTATED, CDS, coding, INTERNAL, OVCODE, OVERLAPTX, OVEXON	NM_018398	CACNA2D3	Rybak2015
chr12:118681219-118682770	-	hsa_circ_0097506	1551	174	diencephalon, frontal_cortex	3, 9	NA	ANNOTATED, CDS, coding, INTERNAL, OVCODE, OVEXON	ENST00000392533.3	TAOK3	Rybak2015
chr17:64731606-64738878	+	hsa_circ_0107501	7272	468	diencephalon, frontal_cortex	4, 10	NA	ANNOTATED, CDS, coding, INTERNAL, OVCODE, OVEXON	NM_002737	PRKCA	Rybak2015
chr4:87275682-87320959	-	hsa_circ_0127202	45277	175	diencephalon, frontal_cortex	5, 4	NA	ANNOTATED, INTERNAL, ncRNA, OVEXON	ENST00000513839.1	MAPK10	Rybak2015
chr5:179675972-179696409	-	hsa_circ_0075345	20437	494	diencephalon, frontal_cortex, Ag04450, Helas3, Mcf7	4, 9, 2, 4, 20	NA	ANNOTATED, CDS, coding, INTERNAL, OVCODE, OVEXON	NM_139069	MAPK9	Rybak2015, Salzman2013
chr16:68208276-68217269	+	hsa_circ_0039933	8993	324	diencephalon, frontal_cortex, Bj, K562	5, 2, NA, 9	NA	ANNOTATED, CDS, coding, INTERNAL, OVCODE, OVEXON	NM_004555	NFATC3	Rybak2015, Salzman2013
chr9:87563376-87570432	+	hsa_circ_0087380	7056	408	diencephalon, frontal_cortex, Gm12878	2, 2, 3	NA	ANNOTATED, CDS, coding, INTERNAL, OVCODE, OVEXON	NM_006180	NTRK2	Rybak2015, Salzman2013
chr17:27778472-27805365	+	hsa_circ_0042750	26893	543	diencephalon, frontal_cortex, Nhek	2, 5, NA	NA	ANNOTATED, CDS, coding, INTERNAL, OVCODE, OVEXON, UTR5	NM_020791	TAOK1	Rybak2015, Salzman2013
chr3:185146284-185146844	+	hsa_circ_0123036	560	560	diencephalon, frontal_cortex, occipital_lobe	2, 6, 6	NA	ANNOTATED, CDS, coding, INTERNAL, OVCODE, OVEXON, UTR5	NM_004721	MAP3K13	Rybak2015
chr11:36514100-36523087	-	hsa_circ_0095785	8987	778	diencephalon, frontal_cortex, occipital_lobe	2, 7, 2	NA	ANNOTATED, CDS, coding, INTERNAL, OVCODE, OVEXON, UTR5	NM_145803	TRAF6	Rybak2015
chr3:185161232-185184751	+	hsa_circ_0123046	23519	984	diencephalon, frontal_cortex, occipital_lobe	2, 6, 2	NA	ANNOTATED, CDS, coding, INTERNAL, OVCODE, OVERLAPTX, OVEXON	NM_004721	MAP3K13	Rybak2015
chr9:87482157-87482346	+	hsa_circ_0139156	189	189	diencephalon, frontal_cortex, occipital_lobe	3, 3, 6	NA	ANNOTATED, CDS, coding, INTERNAL, OVCODE, OVERLAPTX, OVEXON	NM_001018065	NTRK2	Rybak2015
chr19:7167978-7174742	-	hsa_circ_0110033	6764	636	diencephalon, frontal_cortex, occipital_lobe	2, 6, 5	NA	ANNOTATED, CDS, coding, INTERNAL, OVCODE, OVEXON	NM_000208	INSR	Rybak2015
chr2:152698416-152739884	-	hsa_circ_0117635	41468	1158	diencephalon, frontal_cortex, occipital_lobe	2, 4, 6	NA	ANNOTATED, CDS, coding, INTERNAL, OVCODE, OVERLAPTX, OVEXON	ENST00000360283.6	CACNB4	Rybak2015
chr14:50600840-50625364	-	hsa_circ_0101981	24524	1223	diencephalon, frontal_cortex, occipital_lobe	6, 11, 4	NA	ANNOTATED, CDS, coding, INTERNAL, OVCODE, OVEXON	ENST00000216373.5	SOS2	Rybak2015
chr12:2297668-2299478	+	hsa_circ_0098167	1810	1810	diencephalon, frontal_cortex, occipital_lobe	7, 9, 3	NA	ALT_ACCEPTOR, ALT_DONOR, coding, INTERNAL, intronic	NM_199460	CACNA1C	Rybak2015
chr2:39505547-39515421	-	hsa_circ_0120017	9874	480	diencephalon, frontal_cortex, occipital_lobe	3, 4, 2	NA	ANNOTATED, CDS, coding, INTERNAL, OVCODE, OVEXON	ENST00000263881.3	MAP4K3	Rybak2015
chr17:27778472-27809306	+	hsa_circ_0106469	30834	749	diencephalon, frontal_cortex, occipital_lobe	6, 8, 5	NA	ANNOTATED, CDS, coding, INTERNAL, OVCODE, OVEXON, UTR5	ENST00000261716.3	TAOK1	Rybak2015
chr3:58131647-58135954	+	hsa_circ_0066367	4307	942	diencephalon, frontal_cortex, occipital_lobe, A549, Ag04450, Gm12878, H1hesc, Helas3, Hepg2, Hsmm, Huvec, Nhek, Sknshra	6, 2, 5, 16, 6, 6, 1, 4, 5, NA, 3, 17, 6	NA	ANNOTATED, CDS, coding, INTERNAL, OVCODE, OVEXON	NM_001164317	FLNB	Rybak2015, Salzman2013
chr4:55146482-55156721	+	hsa_circ_0069760	10239	966	diencephalon, frontal_cortex, occipital_lobe, Ag04450	2, 2, 3, 1	NA	ANNOTATED, CDS, coding, INTERNAL, OVCODE, OVEXON	NM_006206	PDGFRA	Rybak2015, Salzman2013
chr1:243736227-243828185	-	hsa_circ_0017246	91958	647	diencephalon, frontal_cortex, occipital_lobe, H1hesc	4, 9, 14, 4	NA	ANNOTATED, CDS, coding, INTERNAL, OVCODE, OVERLAPTX, OVEXON	NM_005465	AKT3	Rybak2015, Salzman2013
chr2:39559057-39605264	-	hsa_circ_0054213	46207	434	diencephalon, frontal_cortex, occipital_lobe, Helas3	4, 7, 6, 3	NA	ANNOTATED, CDS, coding, INTERNAL, OVCODE, OVEXON	NM_003618	MAP4K3	Rybak2015, Salzman2013
chr17:27809214-27844674	+	hsa_circ_0106483	35460	1345	diencephalon, frontal_cortex, occipital_lobe, parietal_lobe	6, 32, 10, 3	NA	ANNOTATED, CDS, coding, INTERNAL, OVCODE, OVEXON	ENST00000261716.3	TAOK1	Rybak2015
chr7:140494107-140534672	-	hsa_circ_0133580	40565	900	diencephalon, frontal_cortex, occipital_lobe, parietal_lobe	9, 2, 12, 3	NA	ANNOTATED, CDS, coding, INTERNAL, OVCODE, OVERLAPTX, OVEXON	NM_004333	BRAF	Rybak2015
chr14:91339975-91372643	-	hsa_circ_0102858	32668	1354	diencephalon, frontal_cortex, occipital_lobe, parietal_lobe	2, 9, 2, 4	NA	ANNOTATED, CDS, coding, INTERNAL, OVCODE, OVEXON	ENST00000261991.3	RPS6KA5	Rybak2015
chr2:175945387-175962321	-	hsa_circ_0118145	16934	537	diencephalon, frontal_cortex, occipital_lobe, parietal_lobe	8, 17, 8, 7	NA	ANNOTATED, CDS, coding, INTERNAL, OVCODE, OVEXON, UTR3	ENST00000538946.1	ATF2	Rybak2015
chr3:141228409-141278837	+	hsa_circ_0122179	50428	3325	diencephalon, frontal_cortex, occipital_lobe, parietal_lobe	2, 17, 7, 2	NA	ALT_ACCEPTOR, CDS, coding, INTERNAL, intronic, OVCODE, OVEXON	ENST00000286364.3	RASA2	Rybak2015
chr1:243809194-243859018	-	hsa_circ_0112793	49824	383	diencephalon, frontal_cortex, occipital_lobe, parietal_lobe	2, 16, 12, 8	NA	ANNOTATED, CDS, coding, INTERNAL, OVCODE, OVEXON	NM_005465	AKT3	Rybak2015
chr17:27822577-27825539	+	hsa_circ_0106490	2962	372	diencephalon, frontal_cortex, occipital_lobe, parietal_lobe	2, 5, 3, 2	NA	ANNOTATED, CDS, coding, INTERNAL, OVCODE, OVEXON	ENST00000261716.3	TAOK1	Rybak2015
chr3:12650264-12653561	-	hsa_circ_0121792	3297	374	diencephalon, frontal_cortex, occipital_lobe, parietal_lobe	8, 14, 4, 3	NA	ANNOTATED, CDS, coding, INTERNAL, OVCODE, OVEXON	ENST00000251849.4	RAF1	Rybak2015
chr9:92220581-92220795	+	hsa_circ_0139317	214	214	diencephalon, frontal_cortex, occipital_lobe, parietal_lobe	3, 29, 21, 14	NA	ANNOTATED, CDS, coding, INTERNAL, OVCODE, OVEXON	ENST00000252506.6	GADD45G	Rybak2015
chr14:50596678-50625364	-	hsa_circ_0031822	28686	1527	diencephalon, frontal_cortex, occipital_lobe, parietal_lobe, A549	4, 13, 3, 7, NA	NA	ANNOTATED, CDS, coding, INTERNAL, OVCODE, OVEXON	NM_006939	SOS2	Rybak2015, Salzman2013
chr19:13470419-13476283	-	hsa_circ_0049679	5864	347	diencephalon, frontal_cortex, occipital_lobe, parietal_lobe, Ag04450	5, 8, 5, 2, 2	NA	ANNOTATED, CDS, coding, INTERNAL, OVCODE, OVERLAPTX, OVEXON	NM_023035	CACNA1A	Rybak2015, Salzman2013
chr19:7128862-7132328	-	hsa_circ_0048948	3466	263	diencephalon, frontal_cortex, occipital_lobe, parietal_lobe, Gm12878	5, 6, 5, 4, 2	NA	ANNOTATED, CDS, coding, INTERNAL, OVCODE, OVEXON	NM_000208	INSR	Rybak2015, Salzman2013
chr9:87338487-87342874	+	hsa_circ_0087375	4387	576	diencephalon, frontal_cortex, occipital_lobe, parietal_lobe, Sknshra	6, 27, 4, 4, NA	NA	ANNOTATED, CDS, coding, INTERNAL, OVCODE, OVEXON	NM_001018065	NTRK2	Rybak2015, Salzman2013
chr2:39278284-39294894	-	hsa_circ_0054178	16610	777	diencephalon, frontal_cortex, occipital_lobe, parietal_lobe, SY5Y_exp2_D8, temporal_lobe, Ag04450	9, 17, 14, 4, 2, 26, 2	NA	ANNOTATED, CDS, coding, INTERNAL, OVCODE, OVEXON	NM_005633	SOS1	Rybak2015, Salzman2013
chr6:36040649-36070426	+	hsa_circ_0131663	29777	536	diencephalon, frontal_cortex, occipital_lobe, parietal_lobe, temporal_lobe	6, 11, 14, 4, 9	NA	ANNOTATED, CDS, coding, INTERNAL, OVCODE, OVERLAPTX, OVEXON	NM_139012	MAPK14	Rybak2015
chr17:29652837-29653270	+	hsa_circ_0106571	433	433	diencephalon, frontal_cortex, occipital_lobe, parietal_lobe, temporal_lobe	3, 7, 5, 2, 3	NA	ANNOTATED, CDS, coding, INTERNAL, OVCODE, OVERLAPTX, OVEXON	NM_001042492	NF1	Rybak2015
chr11:103866792-103870983	-	hsa_circ_0094769	4191	386	diencephalon, frontal_cortex, occipital_lobe, parietal_lobe, temporal_lobe	4, 2, 5, 5, 6	NA	ANNOTATED, CDS, coding, INTERNAL, OVCODE, OVERLAPTX, OVEXON	NM_025208	PDGFD	Rybak2015
chr5:88044886-88057145	-	hsa_circ_0129926	12259	433	diencephalon, frontal_cortex, occipital_lobe, parietal_lobe, temporal_lobe	6, 47, 28, 10, 25	NA	ANNOTATED, CDS, coding, INTERNAL, OVCODE, OVERLAPTX, OVEXON	ENST00000340208.5	MEF2C	Rybak2015
chr3:185161232-185167846	+	hsa_circ_0123043	6614	510	diencephalon, frontal_cortex, occipital_lobe, parietal_lobe, temporal_lobe	2, 4, 9, 4, 5	NA	ANNOTATED, CDS, coding, INTERNAL, OVCODE, OVERLAPTX, OVEXON	NM_004721	MAP3K13	Rybak2015
chr1:181452879-181480646	+	hsa_circ_0111401	27767	513	diencephalon, frontal_cortex, occipital_lobe, parietal_lobe, temporal_lobe	18, 99, 53, 20, 12	NA	ALT_ACCEPTOR, CDS, coding, INTERNAL, OVCODE, OVERLAPTX, OVEXON, UTR5	ENST00000526775.1	CACNA1E	Rybak2015
chr1:243708811-243801044	-	hsa_circ_0112774	92233	822	diencephalon, frontal_cortex, occipital_lobe, parietal_lobe, temporal_lobe	3, 18, 35, 6, 12	NA	ANNOTATED, CDS, coding, INTERNAL, OVCODE, OVERLAPTX, OVEXON	NM_005465	AKT3	Rybak2015
chr1:243727021-243736350	-	hsa_circ_0112779	9329	252	diencephalon, frontal_cortex, occipital_lobe, parietal_lobe, temporal_lobe	4, 5, 14, 2, 5	NA	ANNOTATED, CDS, coding, INTERNAL, OVCODE, OVEXON	NM_005465	AKT3	Rybak2015
chr12:2602355-2622150	+	hsa_circ_0098206	19795	474	diencephalon, frontal_cortex, occipital_lobe, parietal_lobe, temporal_lobe	2, 31, 7, 6, 3	NA	ANNOTATED, CDS, coding, INTERNAL, OVCODE, OVEXON	NM_199460	CACNA1C	Rybak2015
chr2:212773467-212812341	-	hsa_circ_0119047	38874	38874	diencephalon, frontal_cortex, occipital_lobe, parietal_lobe, temporal_lobe	2, 11, 18, 2, 30	NA	ALT_DONOR, CDS, coding, INTERNAL, intronic, OVCODE, OVEXON	ENST00000342788.4	ERBB4	Rybak2015
chr1:243727021-243801044	-	hsa_circ_0112781	74023	519	diencephalon, frontal_cortex, occipital_lobe, parietal_lobe, temporal_lobe	5, 30, 39, 5, 8	NA	ANNOTATED, CDS, coding, INTERNAL, OVCODE, OVERLAPTX, OVEXON	NM_005465	AKT3	Rybak2015
chr1:84644859-84663507	+	hsa_circ_0114305	18648	596	diencephalon, frontal_cortex, occipital_lobe, parietal_lobe, temporal_lobe	13, 35, 23, 13, 11	NA	ANNOTATED, CDS, coding, INTERNAL, OVCODE, OVERLAPTX, OVEXON	ENST00000370689.2	PRKACB	Rybak2015
chr2:39487746-39505627	-	hsa_circ_0120008	17881	594	diencephalon, frontal_cortex, occipital_lobe, parietal_lobe, temporal_lobe	3, 18, 3, 3, 2	NA	ANNOTATED, CDS, coding, INTERNAL, OVCODE, OVEXON	ENST00000263881.3	MAP4K3	Rybak2015
chr7:81964450-82033171	-	hsa_circ_0134841	68721	54405	diencephalon, frontal_cortex, occipital_lobe, parietal_lobe, temporal_lobe	3, 5, 16, 5, 2	NA	ALT_ACCEPTOR, CDS, coding, INTERNAL, intronic, OVCODE, OVEXON	ENST00000356860.3	CACNA2D1	Rybak2015
chr16:24366153-24372919	+	hsa_circ_0105261	6766	388	diencephalon, frontal_cortex, occipital_lobe, parietal_lobe, temporal_lobe	12, 24, 22, 5, 7	NA	ALT_DONOR, CDS, coding, INTERNAL, OVCODE, OVEXON	ENST00000005284.3	CACNG3	Rybak2015
chr9:140807631-140852139	+	hsa_circ_0138281	44508	806	diencephalon, frontal_cortex, occipital_lobe, parietal_lobe, temporal_lobe	2, 16, 9, 4, 4	NA	ANNOTATED, CDS, coding, INTERNAL, OVCODE, OVEXON	ENST00000371355.4	CACNA1B	Rybak2015
chr17:27807385-27838010	+	hsa_circ_0106478	30625	1255	diencephalon, frontal_cortex, occipital_lobe, parietal_lobe, temporal_lobe	4, 3, 5, 4, 6	NA	ANNOTATED, CDS, coding, INTERNAL, OVCODE, OVEXON	ENST00000261716.3	TAOK1	Rybak2015
chr9:87342568-87367000	+	hsa_circ_0139153	24432	543	diencephalon, frontal_cortex, occipital_lobe, parietal_lobe, temporal_lobe	3, 7, 10, 6, 8	NA	ANNOTATED, CDS, coding, INTERNAL, OVCODE, OVERLAPTX, OVEXON	NM_001018065	NTRK2	Rybak2015
chr9:140970270-140972710	+	hsa_circ_0138294	2440	237	diencephalon, frontal_cortex, occipital_lobe, parietal_lobe, temporal_lobe	8, 15, 8, 4, 5	NA	ANNOTATED, CDS, coding, INTERNAL, OVCODE, OVEXON	ENST00000277549.5	CACNA1B	Rybak2015
chr10:75227310-75231371	-	hsa_circ_0094150	4061	585	diencephalon, frontal_cortex, occipital_lobe, parietal_lobe, temporal_lobe	6, 13, 12, 5, 8	NA	ANNOTATED, CDS, coding, INTERNAL, OVCODE, OVEXON	ENST00000360663.5	PPP3CB	Rybak2015
chr3:185161232-185169183	+	hsa_circ_0123044	7951	619	diencephalon, frontal_cortex, occipital_lobe, parietal_lobe, temporal_lobe	8, 29, 10, 3, 5	NA	ANNOTATED, CDS, coding, INTERNAL, OVCODE, OVERLAPTX, OVEXON	NM_004721	MAP3K13	Rybak2015
chr1:84662298-84680000	+	hsa_circ_0114309	17702	511	diencephalon, frontal_cortex, occipital_lobe, parietal_lobe, temporal_lobe	9, 12, 12, 5, 7	NA	ANNOTATED, CDS, coding, INTERNAL, OVCODE, OVERLAPTX, OVEXON	ENST00000370689.2	PRKACB	Rybak2015
chr14:50605329-50626804	-	hsa_circ_0031826	21475	1762	diencephalon, frontal_cortex, occipital_lobe, parietal_lobe, temporal_lobe, A549	2, 7, 4, 3, 3, NA	NA	ANNOTATED, CDS, coding, INTERNAL, OVCODE, OVEXON	NM_006939	SOS2	Rybak2015, Salzman2013
chr15:99434553-99442850	+	hsa_circ_0037026	8297	607	diencephalon, frontal_cortex, occipital_lobe, parietal_lobe, temporal_lobe, A549, Ag04450, Bj, H1hesc, Helas3, Hepg2, Mcf7, Sknshra	6, 24, 18, 5, 9, 2, 3, 9, 5, 9, 12, 2, 4	NA	ANNOTATED, CDS, coding, INTERNAL, OVCODE, OVERLAPTX, OVEXON	NM_000875	IGF1R	Rybak2015, Salzman2013
chr17:29483000-29533389	+	hsa_circ_0042882	50389	1332	diencephalon, frontal_cortex, occipital_lobe, parietal_lobe, temporal_lobe, A549, Ag04450, Gm12878, H1hesc, Hepg2, Mcf7, Nhek	9, 35, 18, 6, 19, 1, NA, 4, NA, 7, 11, NA	NA	ANNOTATED, CDS, coding, INTERNAL, OVCODE, OVEXON	NM_001042492	NF1	Rybak2015, Salzman2013
chr12:2595269-2602552	+	hsa_circ_0025017	7283	356	diencephalon, frontal_cortex, occipital_lobe, parietal_lobe, temporal_lobe, Bj	2, 10, 3, 5, 3, 19	NA	ANNOTATED, CDS, coding, INTERNAL, OVCODE, OVEXON	NM_199460	CACNA1C	Rybak2015, Salzman2013
chr14:50647289-50667802	-	hsa_circ_0031830	20513	756	diencephalon, frontal_cortex, occipital_lobe, parietal_lobe, temporal_lobe, Bj, K562	9, 11, 11, 4, 11, 2, NA	NA	ANNOTATED, CDS, coding, INTERNAL, OVCODE, OVEXON	NM_006939	SOS2	Rybak2015, Salzman2013
chr17:27807385-27818883	+	hsa_circ_0042765	11498	382	diencephalon, frontal_cortex, occipital_lobe, parietal_lobe, temporal_lobe, H1hesc	5, 9, 4, 2, 8, 7	NA	ANNOTATED, CDS, coding, INTERNAL, OVCODE, OVEXON	NM_020791	TAOK1	Rybak2015, Salzman2013
chr3:12641189-12645788	-	hsa_circ_0064362	4599	428	diencephalon, frontal_cortex, occipital_lobe, parietal_lobe, temporal_lobe, Hepg2	4, 19, 9, 6, 4, 5	NA	ANNOTATED, CDS, coding, INTERNAL, OVCODE, OVEXON	NM_002880	RAF1	Rybak2015, Salzman2013
chr8:22332466-22368744	+	hsa_circ_0083620	36278	581	diencephalon, frontal_cortex, occipital_lobe, parietal_lobe, temporal_lobe, Hsmm	4, 16, 7, 2, 5, NA	NA	ANNOTATED, CDS, coding, INTERNAL, OVCODE, OVEXON	NM_001243974	PPP3CC	Rybak2015, Salzman2013
chr4:86985418-87028505	-	hsa_circ_0070350	43087	874	diencephalon, frontal_cortex, occipital_lobe, parietal_lobe, temporal_lobe, Sknshra	3, 26, 19, 6, 3, 4	NA	ANNOTATED, CDS, coding, INTERNAL, OVCODE, OVERLAPTX, OVEXON	NM_138980	MAPK10	Rybak2015, Salzman2013
chr3:141231004-141248644	+	hsa_circ_0122180	17640	317	diencephalon, frontal_cortex, occipital_lobe, Sy5y_exp1_D0	2, 13, 8, 2	NA	ANNOTATED, CDS, coding, INTERNAL, OVCODE, OVEXON	ENST00000286364.3	RASA2	Rybak2015
chr14:50597218-50625364	-	hsa_circ_0101978	28146	1485	diencephalon, frontal_cortex, occipital_lobe, temporal_lobe	3, 2, 4, 3	NA	ANNOTATED, CDS, coding, INTERNAL, OVCODE, OVEXON	ENST00000216373.5	SOS2	Rybak2015
chr14:50586992-50625364	-	hsa_circ_0101975	38372	1637	diencephalon, frontal_cortex, occipital_lobe, temporal_lobe	3, 8, 19, 6	NA	ANNOTATED, CDS, coding, INTERNAL, OVCODE, OVEXON	ENST00000216373.5	SOS2	Rybak2015
chr14:50619787-50626804	-	hsa_circ_0101996	7017	965	diencephalon, frontal_cortex, occipital_lobe, temporal_lobe	5, 3, 3, 6	NA	ANNOTATED, CDS, coding, INTERNAL, OVCODE, OVEXON	ENST00000216373.5	SOS2	Rybak2015
chr2:152709961-152739884	-	hsa_circ_0117638	29923	972	diencephalon, frontal_cortex, occipital_lobe, temporal_lobe	4, 4, 3, 4	NA	ANNOTATED, CDS, coding, INTERNAL, OVCODE, OVERLAPTX, OVEXON	ENST00000360283.6	CACNB4	Rybak2015
chr2:212285165-212295825	-	hsa_circ_0119024	10660	648	diencephalon, frontal_cortex, occipital_lobe, temporal_lobe	2, 6, 14, 11	NA	ANNOTATED, CDS, coding, INTERNAL, OVCODE, OVEXON	ENST00000342788.4	ERBB4	Rybak2015
chr14:50616725-50628327	-	hsa_circ_0101994	11602	1316	diencephalon, frontal_cortex, occipital_lobe, temporal_lobe	5, 4, 9, 3	NA	ANNOTATED, CDS, coding, INTERNAL, OVCODE, OVEXON	ENST00000216373.5	SOS2	Rybak2015
chr2:152698416-152711889	-	hsa_circ_0117634	13473	434	diencephalon, frontal_cortex, occipital_lobe, temporal_lobe	2, 6, 19, 5	NA	ANNOTATED, CDS, coding, INTERNAL, OVCODE, OVEXON	NM_001005747	CACNB4	Rybak2015
chr11:77090285-77103586	-	hsa_circ_0096488	13301	460	diencephalon, frontal_cortex, occipital_lobe, temporal_lobe	2, 6, 10, 2	NA	ANNOTATED, CDS, coding, INTERNAL, OVCODE, OVEXON, UTR5	ENST00000356341.3	PAK1	Rybak2015
chr10:75206249-75239275	-	hsa_circ_0018813	33026	1186	diencephalon, frontal_cortex, occipital_lobe, temporal_lobe, Gm12878, H1hesc, Sknshra	2, 3, 2, 8, 7, NA, NA	NA	ANNOTATED, CDS, coding, INTERNAL, OVCODE, OVEXON	NM_001142353	PPP3CB	Rybak2015, Salzman2013
chr5:80409356-80422982	+	hsa_circ_0129817	13626	599	diencephalon, frontal_cortex, parietal_lobe	2, 2, 4	NA	ANNOTATED, CDS, coding, INTERNAL, OVCODE, OVERLAPTX, OVEXON	ENST00000265080.4	RASGRF2	Rybak2015
chr11:77051690-77060332	-	hsa_circ_0096479	8642	280	diencephalon, frontal_cortex, parietal_lobe	6, 4, 2	NA	ANNOTATED, CDS, coding, INTERNAL, OVCODE, OVEXON	ENST00000356341.3	PAK1	Rybak2015
chr3:54786625-54798378	+	hsa_circ_0124241	11753	213	diencephalon, frontal_cortex, parietal_lobe	6, 14, 2	NA	ANNOTATED, CDS, coding, INTERNAL, OVCODE, OVERLAPTX, OVEXON	NM_018398	CACNA2D3	Rybak2015
chr1:181647484-181680205	+	hsa_circ_0111410	32721	32721	diencephalon, frontal_cortex, parietal_lobe	3, 4, 2	NA	ALT_ACCEPTOR, CDS, coding, INTERNAL, intronic, OVCODE, OVERLAPTX, OVEXON	ENST00000526775.1	CACNA1E	Rybak2015
chr22:50694513-50705040	-	hsa_circ_0116839	10527	5721	diencephalon, frontal_cortex, parietal_lobe	3, 7, 9	NA	ALT_ACCEPTOR, CDS, coding, OVCODE, OVEXON, upstream_start, UTR5	ENST00000215659.8	MAPK12	Rybak2015
chr17:29483000-29483144	+	hsa_circ_0042879	144	144	diencephalon, frontal_cortex, parietal_lobe, Ag04450	18, 6, 10, 1	NA	ANNOTATED, CDS, coding, INTERNAL, OVCODE, OVEXON	NM_001042492	NF1	Rybak2015, Salzman2013
chr11:77051690-77091039	-	hsa_circ_0096480	39349	926	diencephalon, frontal_cortex, parietal_lobe, temporal_lobe	5, 3, 4, 5	NA	ANNOTATED, CDS, coding, INTERNAL, OVCODE, OVEXON	ENST00000356341.3	PAK1	Rybak2015
chr8:22380003-22385030	+	hsa_circ_0136166	5027	299	diencephalon, frontal_cortex, parietal_lobe, temporal_lobe	2, 12, 3, 3	NA	ANNOTATED, CDS, coding, INTERNAL, OVCODE, OVEXON	NM_001243974	PPP3CC	Rybak2015
chr17:29508439-29509683	+	hsa_circ_0106557	1244	302	diencephalon, frontal_cortex, parietal_lobe, temporal_lobe	7, 2, 5, 6	NA	ANNOTATED, CDS, coding, INTERNAL, OVCODE, OVEXON	NM_001042492	NF1	Rybak2015
chr3:54905565-54933895	+	hsa_circ_0124244	28330	823	diencephalon, frontal_cortex, parietal_lobe, temporal_lobe	8, 24, 5, 42	NA	ANNOTATED, CDS, coding, INTERNAL, OVCODE, OVERLAPTX, OVEXON	NM_018398	CACNA2D3	Rybak2015
chr1:243668233-243668458	-	hsa_circ_0112768	225	225	diencephalon, frontal_cortex, parietal_lobe, temporal_lobe	8, 8, 3, 6	NA	ALT_ACCEPTOR, ALT_DONOR, coding, INTERNAL, OVEXON, UTR3	NM_005465	AKT3	Rybak2015
chr3:54537518-54615904	+	hsa_circ_0124236	78386	582	diencephalon, frontal_cortex, temporal_lobe	2, 6, 14	NA	ANNOTATED, CDS, coding, INTERNAL, OVCODE, OVEXON	NM_018398	CACNA2D3	Rybak2015
chr17:27794162-27809306	+	hsa_circ_0106474	15144	523	diencephalon, frontal_cortex, temporal_lobe	3, 2, 5	NA	ANNOTATED, CDS, coding, INTERNAL, OVCODE, OVEXON	ENST00000261716.3	TAOK1	Rybak2015
chr4:102001688-102015072	-	hsa_circ_0124872	13384	313	diencephalon, frontal_cortex, temporal_lobe	5, 7, 2	NA	ANNOTATED, CDS, coding, INTERNAL, OVCODE, OVEXON	ENST00000394854.3	PPP3CA	Rybak2015
chr19:13710566-13710870	-	hsa_circ_0109125	304	304	diencephalon, frontal_cortex, temporal_lobe	5, 44, 12	NA	ALT_ACCEPTOR, CDS, coding, OVCODE, OVEXON, upstream_start, UTR5	ENST00000592864.1	CACNA1A	Rybak2015
chr12:2602367-2622150	+	hsa_circ_0098207	19783	462	diencephalon, frontal_cortex, temporal_lobe	2, 2, 2	NA	ALT_ACCEPTOR, CDS, coding, INTERNAL, OVCODE, OVEXON	NM_199460	CACNA1C	Rybak2015
chr3:55038789-55052344	+	hsa_circ_0124250	13555	297	diencephalon, frontal_cortex, temporal_lobe	4, 9, 11	NA	ANNOTATED, CDS, coding, INTERNAL, OVCODE, OVEXON	NM_018398	CACNA2D3	Rybak2015
chr3:54913044-54933895	+	hsa_circ_0124245	20851	739	diencephalon, frontal_cortex, temporal_lobe	4, 12, 4	NA	ANNOTATED, CDS, coding, INTERNAL, OVCODE, OVERLAPTX, OVEXON	NM_018398	CACNA2D3	Rybak2015
chr16:24192110-24202551	+	hsa_circ_0038661	10441	469	diencephalon, frontal_cortex, temporal_lobe, K562	2, 4, 11, 6	NA	ANNOTATED, CDS, coding, INTERNAL, OVCODE, OVEXON	NM_002738	PRKCB	Rybak2015, Salzman2013
chr18:77193578-77227582	+	hsa_circ_0048025	34004	866	diencephalon, Gm12878, H1hesc, Mcf7	3, 5, 3, NA	NA	ANNOTATED, CDS, coding, INTERNAL, OVCODE, OVERLAPTX, OVEXON	NM_006162	NFATC1	Rybak2015, Salzman2013
chr3:54871185-54880494	+	hsa_circ_0066207	9309	228	diencephalon, H1hesc	4, NA	NA	ANNOTATED, CDS, coding, INTERNAL, OVCODE, OVERLAPTX, OVEXON	NM_018398	CACNA2D3	Rybak2015, Salzman2013
chr13:28589293-28589838	-	hsa_circ_0029829	545	212	diencephalon, H1hesc	3, NA	NA	ANNOTATED, CDS, coding, INTERNAL, OVCODE, OVEXON	NM_004119	FLT3	Rybak2015, Salzman2013
chr7:140500161-140534672	-	hsa_circ_0082763	34511	740	diencephalon, H1hesc, K562	2, NA, NA	NA	ANNOTATED, CDS, coding, INTERNAL, OVCODE, OVEXON	NM_004333	BRAF	Rybak2015, Salzman2013
chr19:40747844-40771258	-	hsa_circ_0051079	23414	657	diencephalon, H1hesc, K562	3, 4, 3	NA	ANNOTATED, CDS, coding, INTERNAL, OVCODE, OVEXON, UTR5	NM_001626	AKT2	Rybak2015, Salzman2013
chr1:47028320-47037839	-	hsa_circ_0012344	9519	575	diencephalon, Huvec, Mcf7	4, 2, NA	NA	ANNOTATED, CDS, coding, INTERNAL, OVCODE, OVERLAPTX, OVEXON	NM_003684	MKNK1	Rybak2015, Salzman2013
chr16:24192110-24196888	+	hsa_circ_0038660	4778	328	diencephalon, K562	2, NA	NA	ANNOTATED, CDS, coding, INTERNAL, OVCODE, OVEXON	NM_002738	PRKCB	Rybak2015, Salzman2013
chr17:27778472-27825539	+	hsa_circ_0042754	47067	1297	diencephalon, K562, Nhek, Sknshra	3, NA, NA, NA	NA	ANNOTATED, CDS, coding, INTERNAL, OVCODE, OVEXON, UTR5	NM_020791	TAOK1	Rybak2015, Salzman2013
chr19:11618271-11618863	-	hsa_circ_0109035	592	453	diencephalon, occipital_lobe	2, 2	NA	ANNOTATED, CDS, coding, INTERNAL, OVCODE, OVEXON, UTR3	ENST00000592312.1	ECSIT	Rybak2015
chr17:27807385-27835150	+	hsa_circ_0106477	27765	1126	diencephalon, occipital_lobe	3, 3	NA	ANNOTATED, CDS, coding, INTERNAL, OVCODE, OVEXON	ENST00000261716.3	TAOK1	Rybak2015
chr19:48571047-48578131	-	hsa_circ_0109761	7084	204	diencephalon, occipital_lobe	3, 3	NA	ANNOTATED, CDS, coding, INTERNAL, OVCODE, OVEXON	NM_001159323	PLA2G4C	Rybak2015
chr3:141228409-141272782	+	hsa_circ_0122178	44373	3073	diencephalon, occipital_lobe	2, 6	NA	ALT_ACCEPTOR, CDS, coding, INTERNAL, intronic, OVCODE, OVEXON	ENST00000286364.3	RASA2	Rybak2015
chr9:87635120-87636532	+	hsa_circ_0139159	1412	525	diencephalon, occipital_lobe	2, 3	NA	ALT_DONOR, CDS, coding, INTERNAL, OVCODE, OVEXON, UTR3	ENST00000376214.1	NTRK2	Rybak2015
chr17:27807385-27822745	+	hsa_circ_0106476	15360	550	diencephalon, occipital_lobe	2, 3	NA	ANNOTATED, CDS, coding, INTERNAL, OVCODE, OVEXON	ENST00000261716.3	TAOK1	Rybak2015
chr12:6442234-6443410	-	hsa_circ_0025128	1176	512	diencephalon, occipital_lobe, A549, Ag04450, Bj, Hsmm, Huvec, K562, Nhek	4, 2, 2, NA, 1, 2, 2, 2, 5	NA	ANNOTATED, CDS, coding, INTERNAL, OVCODE, OVEXON	NM_001065	TNFRSF1A	Rybak2015, Salzman2013
chr17:73317739-73317908	-	hsa_circ_0045638	169	169	diencephalon, occipital_lobe, Ag04450, Bj, Gm12878, H1hesc, K562, Sknshra	2, 2, 4, 4, 6, 1, 10, 3	NA	ANNOTATED, CDS, coding, INTERNAL, OVCODE, OVERLAPTX, OVEXON	NM_002086	GRB2	Rybak2015, Salzman2013
chr2:39535083-39542529	-	hsa_circ_0054207	7446	201	diencephalon, occipital_lobe, Ag04450, K562	5, 2, 1, 5	NA	ANNOTATED, CDS, coding, INTERNAL, OVCODE, OVEXON	NM_003618	MAP4K3	Rybak2015, Salzman2013
chr2:39485488-39507497	-	hsa_circ_0120007	22009	841	diencephalon, occipital_lobe, parietal_lobe	2, 10, 4	NA	ANNOTATED, CDS, coding, INTERNAL, OVCODE, OVERLAPTX, OVEXON	ENST00000263881.3	MAP4K3	Rybak2015
chrX:20181081-20187609	-	hsa_circ_0140076	6528	488	diencephalon, occipital_lobe, parietal_lobe	2, 4, 2	NA	ANNOTATED, CDS, coding, INTERNAL, OVCODE, OVEXON	ENST00000379565.3	RPS6KA3	Rybak2015
chr2:39513992-39517475	-	hsa_circ_0054197	3483	316	diencephalon, occipital_lobe, parietal_lobe, temporal_lobe, K562	2, 3, 2, 17, 1	NA	ANNOTATED, CDS, coding, INTERNAL, OVCODE, OVEXON	NM_003618	MAP4K3	Rybak2015, Salzman2013
chr1:243727021-243778463	-	hsa_circ_0112780	51442	387	diencephalon, occipital_lobe, temporal_lobe	3, 8, 3	NA	ANNOTATED, CDS, coding, INTERNAL, OVCODE, OVEXON	NM_005465	AKT3	Rybak2015
chr5:56152426-56155742	+	hsa_circ_0129195	3316	352	diencephalon, parietal_lobe	2, 2	NA	ANNOTATED, CDS, coding, INTERNAL, OVCODE, OVERLAPTX, OVEXON	NM_005921	MAP3K1	Rybak2015
chr11:77054863-77091039	-	hsa_circ_0096481	36176	808	diencephalon, parietal_lobe	7, 4	NA	ANNOTATED, CDS, coding, INTERNAL, OVCODE, OVEXON	ENST00000356341.3	PAK1	Rybak2015
chr3:141220790-141259451	+	hsa_circ_0122174	38661	10608	diencephalon, parietal_lobe	7, 4	NA	ALT_ACCEPTOR, CDS, coding, INTERNAL, intronic, OVCODE, OVEXON	ENST00000286364.3	RASA2	Rybak2015
chr6:149663820-149668393	+	hsa_circ_0131002	4573	355	diencephalon, parietal_lobe	2, 2	NA	ALT_DONOR, downstream_end, ncRNA, OVEXON	ENST00000461481.1	TAB2	Rybak2015
chr17:27802687-27809306	+	hsa_circ_0042762	6619	451	diencephalon, parietal_lobe, Ag04450, Gm12878	3, 3, NA, NA	NA	ANNOTATED, CDS, coding, INTERNAL, OVCODE, OVEXON	NM_020791	TAOK1	Rybak2015, Salzman2013
chr2:39262352-39294894	-	hsa_circ_0119989	32542	987	diencephalon, parietal_lobe, temporal_lobe	6, 2, 9	NA	ANNOTATED, CDS, coding, INTERNAL, OVCODE, OVEXON	ENST00000426016.1	SOS1	Rybak2015
chr17:27809214-27829741	+	hsa_circ_0042766	20527	775	diencephalon, parietal_lobe, temporal_lobe, A549, Ag04450	4, 4, 9, 3, 1	NA	ANNOTATED, CDS, coding, INTERNAL, OVCODE, OVEXON	NM_020791	TAOK1	Rybak2015, Salzman2013
chr5:56152426-56184184	+	hsa_circ_0129198	31758	3907	diencephalon, Sy5y_exp1_D0	3, 4	NA	ANNOTATED, CDS, coding, INTERNAL, OVCODE, OVERLAPTX, OVEXON	NM_005921	MAP3K1	Rybak2015
chr1:84700862-84701067	+	hsa_circ_0114310	205	205	diencephalon, temporal_lobe	2, 2	NA	ALT_DONOR, CDS, coding, INTERNAL, OVCODE, OVEXON, UTR3	ENST00000370689.2	PRKACB	Rybak2015
chr2:39485488-39505627	-	hsa_circ_0120006	20139	756	diencephalon, temporal_lobe	2, 4	NA	ANNOTATED, CDS, coding, INTERNAL, OVCODE, OVERLAPTX, OVEXON	ENST00000263881.3	MAP4K3	Rybak2015
chr9:87322758-87367000	+	hsa_circ_0139145	44242	1037	diencephalon, temporal_lobe	2, 2	NA	ANNOTATED, CDS, coding, INTERNAL, OVCODE, OVERLAPTX, OVEXON	NM_001018065	NTRK2	Rybak2015
chr2:44436348-44436466	+	hsa_circ_0054406	118	118	fibroblasts, platelets, cerebellum, diencephalon, frontal_cortex, occipital_lobe, parietal_lobe, Sy5y_exp1_D0, Sy5y_exp1_D2, Sy5y_exp1_D4, temporal_lobe, A549, Ag04450, Gm12878, H1hesc, Huvec, K562	2, 6, 49, 83, 108, 72, 69, 2, 2, 2, 26, 3, 6, 7, 1, 8, 54	NA	ANNOTATED, CDS, coding, INTERNAL, OVCODE, OVEXON	NM_177968	PPM1B	Maass2017, Rybak2015, Salzman2013
chr3:190282077-190326970	+	hsa_circ_0123092	44893	538	frontal_cortex	2	NA	ANNOTATED, CDS, coding, INTERNAL, OVCODE, OVEXON, UTR5	NM_001167928	IL1RAP	Rybak2015
chr1:181400352-181480646	+	hsa_circ_0111400	80294	53040	frontal_cortex	5	NA	ALT_ACCEPTOR, CDS, coding, OVCODE, OVERLAPTX, OVEXON, upstream_start, UTR5	NM_001205293	CACNA1E	Rybak2015
chr1:112237962-112246098	+	hsa_circ_0110427	8136	267	frontal_cortex	3	NA	ANNOTATED, CDS, coding, INTERNAL, OVCODE, OVERLAPTX, OVEXON	ENST00000369709.3	RAP1A	Rybak2015
chr9:87342568-87359988	+	hsa_circ_0139152	17420	443	frontal_cortex	5	NA	ANNOTATED, CDS, coding, INTERNAL, OVCODE, OVERLAPTX, OVEXON	NM_001018065	NTRK2	Rybak2015
chrX:20258686-20259804	-	hsa_circ_0140098	1118	131	frontal_cortex	3	NA	ALT_ACCEPTOR, coding, INTERNAL, OVEXON, UTR5	ENST00000540702.1	RPS6KA3	Rybak2015
chr1:243778397-243859018	-	hsa_circ_0112787	80621	581	frontal_cortex	4	NA	ANNOTATED, CDS, coding, INTERNAL, OVCODE, OVERLAPTX, OVEXON	NM_005465	AKT3	Rybak2015
chr3:12626240-12626345	-	hsa_circ_0121781	105	105	frontal_cortex	2	NA	ALT_DONOR, coding, INTERNAL, intronic	ENST00000251849.4	RAF1	Rybak2015
chr9:101911762-101911955	+	hsa_circ_0137525	193	193	frontal_cortex	9	NA	ALT_ACCEPTOR, ALT_DONOR, coding, INTERNAL, OVEXON, UTR3	ENST00000374994.4	TGFBR1	Rybak2015
chr7:81603770-81635155	-	hsa_circ_0134807	31385	649	frontal_cortex	4	NA	ANNOTATED, CDS, coding, INTERNAL, OVCODE, OVERLAPTX, OVEXON	ENST00000356253.5	CACNA2D1	Rybak2015
chr17:26490568-26495683	+	hsa_circ_0106440	5115	296	frontal_cortex	3	NA	ANNOTATED, CDS, coding, INTERNAL, OVCODE, OVEXON	ENST00000407008.3	NLK	Rybak2015
chr2:39552658-39564722	-	hsa_circ_0120033	12064	608	frontal_cortex	2	NA	ANNOTATED, CDS, coding, INTERNAL, OVCODE, OVEXON	ENST00000263881.3	MAP4K3	Rybak2015
chr12:2333857-2334944	+	hsa_circ_0098169	1087	1087	frontal_cortex	2	NA	ALT_ACCEPTOR, ALT_DONOR, coding, INTERNAL, intronic	NM_199460	CACNA1C	Rybak2015
chr1:26227503-26228163	-	hsa_circ_0112917	660	257	frontal_cortex	2	NA	ALT_ACCEPTOR, ALT_DONOR, INTERNAL, ncRNA, OVCODE, OVEXON	ENST00000465604.1	STMN1	Rybak2015
chr14:91385623-91413894	-	hsa_circ_0102862	28271	1338	frontal_cortex	2	NA	ALT_DONOR, CDS, coding, INTERNAL, intronic, OVCODE, OVEXON	ENST00000261991.3	RPS6KA5	Rybak2015
chr17:27816681-27825539	+	hsa_circ_0106489	8858	548	frontal_cortex	4	NA	ANNOTATED, CDS, coding, INTERNAL, OVCODE, OVEXON	ENST00000261716.3	TAOK1	Rybak2015
chr12:2675587-2721179	+	hsa_circ_0098225	45592	2380	frontal_cortex	2	NA	ANNOTATED, CDS, coding, INTERNAL, OVCODE, OVERLAPTX, OVEXON	NM_199460	CACNA1C	Rybak2015
chr22:40075726-40077057	+	hsa_circ_0116576	1331	270	frontal_cortex	2	NA	ANNOTATED, CDS, coding, INTERNAL, OVCODE, OVEXON	ENST00000336649.4	CACNA1I	Rybak2015
chr15:99459192-99460105	+	hsa_circ_0104965	913	373	frontal_cortex	4	NA	ANNOTATED, CDS, coding, INTERNAL, OVCODE, OVEXON	ENST00000268035.6	IGF1R	Rybak2015
chr15:99465376-99465660	+	hsa_circ_0104967	284	284	frontal_cortex	6	NA	ANNOTATED, CDS, coding, INTERNAL, OVCODE, OVEXON	ENST00000268035.6	IGF1R	Rybak2015
chr7:81588590-81667551	-	hsa_circ_0134794	78961	2316	frontal_cortex	4	NA	ANNOTATED, CDS, coding, INTERNAL, OVCODE, OVERLAPTX, OVEXON	ENST00000356253.5	CACNA2D1	Rybak2015
chr11:77043774-77051808	-	hsa_circ_0096475	8034	553	frontal_cortex	6	NA	ANNOTATED, CDS, coding, INTERNAL, OVCODE, OVEXON	ENST00000356341.3	PAK1	Rybak2015
chr15:99267684-99267887	+	hsa_circ_0104958	203	203	frontal_cortex	2	NA	ALT_ACCEPTOR, ALT_DONOR, coding, INTERNAL, intronic	ENST00000268035.6	IGF1R	Rybak2015
chr5:88024309-88025164	-	hsa_circ_0129924	855	266	frontal_cortex	2	NA	ANNOTATED, CDS, coding, INTERNAL, OVCODE, OVEXON	NM_002397	MEF2C	Rybak2015
chr3:185169074-185183651	+	hsa_circ_0123051	14577	336	frontal_cortex	8	NA	ANNOTATED, CDS, coding, INTERNAL, OVCODE, OVEXON	NM_004721	MAP3K13	Rybak2015
chr7:81626494-81635155	-	hsa_circ_0134813	8661	279	frontal_cortex	2	NA	ANNOTATED, CDS, coding, INTERNAL, OVCODE, OVEXON	ENST00000356253.5	CACNA2D1	Rybak2015
chr3:55038789-55043470	+	hsa_circ_0124249	4681	185	frontal_cortex	4	NA	ANNOTATED, CDS, coding, INTERNAL, OVCODE, OVEXON	NM_018398	CACNA2D3	Rybak2015
chr3:54596826-54676268	+	hsa_circ_0124239	79442	623	frontal_cortex	6	NA	ANNOTATED, CDS, coding, INTERNAL, OVCODE, OVERLAPTX, OVEXON	NM_018398	CACNA2D3	Rybak2015
chr14:91444649-91508237	-	hsa_circ_0102875	63588	41025	frontal_cortex	5	NA	ALT_ACCEPTOR, CDS, coding, INTERNAL, intronic, OVCODE, OVEXON	ENST00000261991.3	RPS6KA5	Rybak2015
chr7:81594909-81689843	-	hsa_circ_0134802	94934	1831	frontal_cortex	4	NA	ANNOTATED, CDS, coding, INTERNAL, OVCODE, OVERLAPTX, OVEXON	ENST00000356253.5	CACNA2D1	Rybak2015
chr6:167144199-167144385	+	hsa_circ_0131299	186	186	frontal_cortex	3	NA	ANTISENSE, coding, INTERNAL, intronic	ENST00000510118.1	RPS6KA2	Rybak2015
chr9:87317073-87359988	+	hsa_circ_0139144	42915	1084	frontal_cortex	10	NA	ANNOTATED, CDS, coding, INTERNAL, OVCODE, OVERLAPTX, OVEXON	NM_001018065	NTRK2	Rybak2015
chr1:115251151-115258798	-	hsa_circ_0110549	7647	591	frontal_cortex	4	NA	ANNOTATED, CDS, coding, INTERNAL, OVCODE, OVEXON, UTR3, UTR5	NM_002524	NRAS	Rybak2015
chr3:58141742-58145403	-	hsa_circ_0124373	3661	3661	frontal_cortex	5	NA	ANTISENSE, CDS, coding, INTERNAL, OVCODE, OVEXON	NM_001164317	FLNB	Rybak2015
chr6:91246055-91261898	-	hsa_circ_0132676	15843	2038	frontal_cortex	6	NA	ANNOTATED, CDS, coding, INTERNAL, OVCODE, OVEXON, UTR5	ENST00000369320.1	MAP3K7	Rybak2015
chr19:13423482-13428135	-	hsa_circ_0109117	4653	323	frontal_cortex	9	NA	ANNOTATED, CDS, coding, INTERNAL, OVCODE, OVEXON	NM_023035	CACNA1A	Rybak2015
chrX:20204413-20206088	-	hsa_circ_0140088	1675	214	frontal_cortex	2	NA	ANNOTATED, CDS, coding, INTERNAL, OVCODE, OVEXON	ENST00000379565.3	RPS6KA3	Rybak2015
chr2:33736776-33740273	+	hsa_circ_0119872	3497	330	frontal_cortex	2	NA	ANNOTATED, CDS, coding, INTERNAL, OVCODE, OVEXON, UTR5	ENST00000403687.3	RASGRP3	Rybak2015
chr10:30739186-30739448	+	hsa_circ_0093492	262	262	frontal_cortex	2	NA	ANNOTATED, CDS, coding, INTERNAL, OVCODE, OVEXON	ENST00000263056.1	MAP3K8	Rybak2015
chr17:27809214-27861318	+	hsa_circ_0106486	52104	1981	frontal_cortex	5	NA	ANNOTATED, CDS, coding, INTERNAL, OVCODE, OVEXON	ENST00000261716.3	TAOK1	Rybak2015
chr1:26230131-26231229	-	hsa_circ_0112922	1098	248	frontal_cortex	8	NA	ANNOTATED, CDS, coding, INTERNAL, OVCODE, OVEXON, UTR5	NM_001145454	STMN1	Rybak2015
chr15:99454543-99460105	+	hsa_circ_0104962	5562	739	frontal_cortex	3	NA	ANNOTATED, CDS, coding, INTERNAL, OVCODE, OVEXON	ENST00000268035.6	IGF1R	Rybak2015
chr14:50611887-50625308	-	hsa_circ_0101988	13421	759	frontal_cortex	3	NA	ALT_ACCEPTOR, CDS, coding, INTERNAL, OVCODE, OVEXON	ENST00000216373.5	SOS2	Rybak2015
chr2:212426627-212484000	-	hsa_circ_0119026	57373	285	frontal_cortex	3	NA	ANNOTATED, CDS, coding, INTERNAL, OVCODE, OVERLAPTX, OVEXON	ENST00000342788.4	ERBB4	Rybak2015
chr3:141277727-141305594	+	hsa_circ_0122188	27867	1249	frontal_cortex	3	NA	ANNOTATED, CDS, coding, INTERNAL, OVCODE, OVEXON	ENST00000286364.3	RASA2	Rybak2015
chr10:49572654-49618211	+	hsa_circ_0093698	45557	37499	frontal_cortex	2	NA	ALT_ACCEPTOR, CDS, coding, INTERNAL, intronic, OVCODE, OVEXON, UTR5	ENST00000374189.1	MAPK8	Rybak2015
chr17:65027066-65027587	-	hsa_circ_0107512	521	521	frontal_cortex	7	NA	ANTISENSE, CDS, coding, INTERNAL, OVCODE, OVEXON, UTR3	NM_014405	CACNG4	Rybak2015
chr5:80299959-80303829	+	hsa_circ_0129811	3870	3870	frontal_cortex	3	NA	ALT_ACCEPTOR, ALT_DONOR, coding, INTERNAL, intronic	ENST00000265080.4	RASGRF2	Rybak2015
chr2:39583389-39622124	-	hsa_circ_0120037	38735	15381	frontal_cortex	3	NA	ALT_ACCEPTOR, CDS, coding, OVCODE, OVEXON, upstream_start, UTR5	ENST00000437545.1	MAP4K3	Rybak2015
chr6:161443041-161446393	+	hsa_circ_0131241	3352	3352	frontal_cortex	7	NA	ALT_ACCEPTOR, ALT_DONOR, coding, INTERNAL, intronic	ENST00000392142.4	MAP3K4	Rybak2015
chr2:213052594-213052789	-	hsa_circ_0119053	195	195	frontal_cortex	6	NA	ALT_ACCEPTOR, ALT_DONOR, coding, INTERNAL, intronic	ENST00000342788.4	ERBB4	Rybak2015
chr6:36039270-36044385	+	hsa_circ_0131662	5115	1756	frontal_cortex	5	NA	ALT_ACCEPTOR, CDS, coding, INTERNAL, intronic, OVCODE, OVEXON	NM_139012	MAPK14	Rybak2015
chr5:86665629-86685344	+	hsa_circ_0129880	19715	1450	frontal_cortex	5	NA	ANNOTATED, CDS, coding, INTERNAL, OVCODE, OVERLAPTX, OVEXON	NM_002890	RASA1	Rybak2015
chr17:61729916-61735267	+	hsa_circ_0107408	5351	214	frontal_cortex	8	NA	ANNOTATED, CDS, coding, INTERNAL, OVCODE, OVEXON	NM_203351	MAP3K3	Rybak2015
chr7:81591755-81635155	-	hsa_circ_0134797	43400	1432	frontal_cortex	4	NA	ANNOTATED, CDS, coding, INTERNAL, OVCODE, OVERLAPTX, OVEXON	ENST00000356253.5	CACNA2D1	Rybak2015
chr2:39505547-39553418	-	hsa_circ_0120020	47871	1264	frontal_cortex	2	NA	ANNOTATED, CDS, coding, INTERNAL, OVCODE, OVEXON	ENST00000263881.3	MAP4K3	Rybak2015
chr4:86985418-87028478	-	hsa_circ_0127192	43060	847	frontal_cortex	2	NA	ALT_ACCEPTOR, CDS, coding, INTERNAL, OVCODE, OVERLAPTX, OVEXON	NM_138980	MAPK10	Rybak2015
chr4:101961638-102015072	-	hsa_circ_0124868	53434	599	frontal_cortex	7	NA	ANNOTATED, CDS, coding, INTERNAL, OVCODE, OVERLAPTX, OVEXON	ENST00000394854.3	PPP3CA	Rybak2015
chr19:13427925-13428135	-	hsa_circ_0109118	210	210	frontal_cortex	2	NA	ANNOTATED, CDS, coding, INTERNAL, OVCODE, OVEXON	NM_023035	CACNA1A	Rybak2015
chr19:13414359-13419342	-	hsa_circ_0109113	4983	504	frontal_cortex	8	NA	ANNOTATED, CDS, coding, INTERNAL, OVCODE, OVEXON	NM_001127222	CACNA1A	Rybak2015
chr17:29541468-29546136	+	hsa_circ_0106566	4668	249	frontal_cortex	2	NA	ANNOTATED, CDS, coding, INTERNAL, OVCODE, OVEXON	NM_001042492	NF1	Rybak2015
chr5:88119562-88119681	-	hsa_circ_0129938	119	119	frontal_cortex	3	NA	ALT_ACCEPTOR, ALT_DONOR, CDS, coding, INTERNAL, OVCODE, OVEXON, UTR5	ENST00000504921.2	MEF2C	Rybak2015
chr3:54796697-54880494	+	hsa_circ_0124243	83797	1927	frontal_cortex	3	NA	ALT_ACCEPTOR, CDS, coding, INTERNAL, intronic, OVCODE, OVERLAPTX, OVEXON	NM_018398	CACNA2D3	Rybak2015
chr9:140807631-140846829	+	hsa_circ_0138280	39198	540	frontal_cortex	4	NA	ANNOTATED, coding, INTERNAL, OVCODE, OVEXON, UTR5	ENST00000277549.5	CACNA1B	Rybak2015
chr2:39249710-39262641	-	hsa_circ_0119985	12931	994	frontal_cortex	4	NA	ANNOTATED, CDS, coding, INTERNAL, OVCODE, OVERLAPTX, OVEXON	ENST00000426016.1	SOS1	Rybak2015
chr17:27878148-27878259	+	hsa_circ_0106497	111	111	frontal_cortex	4	NA	ALT_ACCEPTOR, ALT_DONOR, coding, INTERNAL, OVEXON, UTR3	ENST00000261716.3	TAOK1	Rybak2015
chr2:128093445-128095341	-	hsa_circ_0117273	1896	128	frontal_cortex	3	NA	ALT_ACCEPTOR, CDS, coding, INTERNAL, OVCODE, OVEXON	ENST00000409947.1	MAP3K2	Rybak2015
chr15:67893022-67938807	+	hsa_circ_0104350	45785	256	frontal_cortex	4	NA	ANNOTATED, CDS, coding, INTERNAL, OVCODE, OVERLAPTX, OVEXON	NM_145160	MAP2K5	Rybak2015
chrX:20173547-20222221	-	hsa_circ_0140071	48674	1948	frontal_cortex	2	NA	ALT_DONOR, CDS, coding, INTERNAL, OVCODE, OVERLAPTX, OVEXON	ENST00000379565.3	RPS6KA3	Rybak2015
chr5:86665629-86682720	+	hsa_circ_0129879	17091	1315	frontal_cortex	6	NA	ANNOTATED, CDS, coding, INTERNAL, OVCODE, OVERLAPTX, OVEXON	NM_002890	RASA1	Rybak2015
chr5:88056114-88056949	+	hsa_circ_0129929	835	835	frontal_cortex	2	NA	ANTISENSE, CDS, coding, INTERNAL, intronic, OVCODE, OVERLAPTX, OVEXON	ENST00000340208.5	MEF2C	Rybak2015
chr2:39542450-39560715	-	hsa_circ_0120029	18265	583	frontal_cortex	7	NA	ANNOTATED, CDS, coding, INTERNAL, OVCODE, OVEXON	ENST00000263881.3	MAP4K3	Rybak2015
chr3:141299941-141328908	+	hsa_circ_0122198	28967	848	frontal_cortex	2	NA	ANNOTATED, CDS, coding, INTERNAL, OVCODE, OVEXON	ENST00000452898.1	RASA2	Rybak2015
chr17:64980709-65021116	+	hsa_circ_0107508	40407	33820	frontal_cortex	3	NA	ALT_ACCEPTOR, CDS, coding, INTERNAL, intronic, OVCODE, OVERLAPTX, OVEXON	NM_014405	CACNG4	Rybak2015
chr8:22370805-22385030	+	hsa_circ_0136165	14225	439	frontal_cortex	6	NA	ANNOTATED, CDS, coding, INTERNAL, OVCODE, OVEXON	NM_001243974	PPP3CC	Rybak2015
chr12:112303053-112323840	+	hsa_circ_0097351	20787	933	frontal_cortex	3	NA	ANNOTATED, CDS, coding, INTERNAL, OVCODE, OVERLAPTX, OVEXON	ENST00000550735.2	MAPKAPK5	Rybak2015
chr8:6366452-6371365	-	hsa_circ_0136869	4913	298	frontal_cortex	3	NA	ANNOTATED, CDS, coding, INTERNAL, OVCODE, OVERLAPTX, OVEXON	ENST00000325203.5	ANGPT2	Rybak2015
chr7:81624183-81635155	-	hsa_circ_0134812	10972	351	frontal_cortex	3	NA	ANNOTATED, CDS, coding, INTERNAL, OVCODE, OVEXON	ENST00000356253.5	CACNA2D1	Rybak2015
chr4:86950349-86989108	-	hsa_circ_0127188	38759	450	frontal_cortex	2	NA	ANNOTATED, CDS, coding, INTERNAL, OVCODE, OVEXON	NM_138980	MAPK10	Rybak2015
chr22:22161952-22198238	-	hsa_circ_0116253	36286	36286	frontal_cortex	5	NA	ALT_ACCEPTOR, CDS, coding, INTERNAL, intronic, OVCODE, OVERLAPTX, OVEXON	ENST00000215832.6	MAPK1	Rybak2015
chr1:181546901-181620577	+	hsa_circ_0111407	73676	543	frontal_cortex	5	NA	ANNOTATED, CDS, coding, INTERNAL, OVCODE, OVERLAPTX, OVEXON	ENST00000526775.1	CACNA1E	Rybak2015
chr6:136932419-137019820	-	hsa_circ_0130792	87401	1909	frontal_cortex	4	NA	ANNOTATED, CDS, coding, INTERNAL, OVCODE, OVERLAPTX, OVEXON	ENST00000359015.4	MAP3K5	Rybak2015
chrX:20205945-20222221	-	hsa_circ_0140093	16276	531	frontal_cortex	3	NA	ANNOTATED, CDS, coding, INTERNAL, OVCODE, OVERLAPTX, OVEXON	ENST00000379565.3	RPS6KA3	Rybak2015
chr6:149718739-149730960	+	hsa_circ_0131003	12221	584	frontal_cortex	8	NA	ALT_DONOR, CDS, coding, INTERNAL, OVCODE, OVERLAPTX, OVEXON, UTR3	ENST00000367456.1	TAB2	Rybak2015
chr9:140938225-140954189	+	hsa_circ_0138289	15964	1394	frontal_cortex	4	NA	ANNOTATED, CDS, coding, INTERNAL, OVCODE, OVEXON	ENST00000277549.5	CACNA1B	Rybak2015
chr3:53769400-53787709	+	hsa_circ_0124222	18309	1165	frontal_cortex	2	NA	ANNOTATED, CDS, coding, INTERNAL, OVCODE, OVEXON	NM_000720	CACNA1D	Rybak2015
chr17:64770104-64785097	+	hsa_circ_0107504	14993	330	frontal_cortex	4	NA	ANNOTATED, CDS, coding, INTERNAL, OVCODE, OVEXON	NM_002737	PRKCA	Rybak2015
chr14:50647289-50649324	-	hsa_circ_0102003	2035	255	frontal_cortex	2	NA	ANNOTATED, CDS, coding, INTERNAL, OVCODE, OVEXON	ENST00000216373.5	SOS2	Rybak2015
chr9:101891136-101900371	+	hsa_circ_0137521	9235	720	frontal_cortex	5	NA	ANNOTATED, CDS, coding, INTERNAL, OVCODE, OVERLAPTX, OVEXON	ENST00000552516.1	TGFBR1	Rybak2015
chr2:175957788-175962321	-	hsa_circ_0118148	4533	357	frontal_cortex	2	NA	ANNOTATED, CDS, coding, INTERNAL, OVCODE, OVEXON	ENST00000264110.2	ATF2	Rybak2015
chr2:175994865-176015886	-	hsa_circ_0118151	21021	307	frontal_cortex	2	NA	ANNOTATED, CDS, coding, INTERNAL, OVCODE, OVEXON, UTR5	ENST00000409635.1	ATF2	Rybak2015
chr17:26518046-26519239	+	hsa_circ_0106441	1193	293	frontal_cortex	4	NA	ANNOTATED, CDS, coding, INTERNAL, OVCODE, OVERLAPTX, OVEXON	ENST00000407008.3	NLK	Rybak2015
chr19:14208172-14218221	-	hsa_circ_0109145	10049	719	frontal_cortex	2	NA	ANNOTATED, INTERNAL, ncRNA, OVCODE, OVEXON	ENST00000350356.3	PRKACA	Rybak2015
chr5:88119551-88119696	-	hsa_circ_0129935	145	145	frontal_cortex	4	NA	ALT_ACCEPTOR, CDS, coding, INTERNAL, OVCODE, OVEXON, UTR5	ENST00000504921.2	MEF2C	Rybak2015
chr4:55561677-55603446	+	hsa_circ_0126616	41769	2735	frontal_cortex	2	NA	ANNOTATED, CDS, coding, INTERNAL, OVCODE, OVERLAPTX, OVEXON	ENST00000288135.5	KIT	Rybak2015
chr19:13363804-13368365	-	hsa_circ_0109110	4561	478	frontal_cortex	4	NA	ANNOTATED, CDS, coding, INTERNAL, OVCODE, OVEXON	NM_023035	CACNA1A	Rybak2015
chr10:101950625-101985774	-	hsa_circ_0092385	35149	2103	frontal_cortex	7	NA	ANNOTATED, CDS, coding, INTERNAL, OVCODE, OVEXON	ENST00000370397.7	CHUK	Rybak2015
chr2:39499423-39526942	-	hsa_circ_0120014	27519	854	frontal_cortex	2	NA	ANNOTATED, CDS, coding, INTERNAL, OVCODE, OVEXON	ENST00000263881.3	MAP4K3	Rybak2015
chr2:39261912-39294894	-	hsa_circ_0119988	32982	1074	frontal_cortex	2	NA	ANNOTATED, CDS, coding, INTERNAL, OVCODE, OVEXON, UTR3, UTR5	ENST00000428721.2	SOS1	Rybak2015
chr3:53769400-53796661	+	hsa_circ_0124223	27261	1802	frontal_cortex	8	NA	ALT_DONOR, CDS, coding, INTERNAL, intronic, OVCODE, OVEXON	NM_000720	CACNA1D	Rybak2015
chr12:71050483-71078563	-	hsa_circ_0099154	28080	601	frontal_cortex	3	NA	ANNOTATED, CDS, coding, INTERNAL, OVCODE, OVEXON	ENST00000283228.2	PTPRR	Rybak2015
chr3:185165576-185184751	+	hsa_circ_0123049	19175	792	frontal_cortex	2	NA	ANNOTATED, CDS, coding, INTERNAL, OVCODE, OVERLAPTX, OVEXON	NM_004721	MAP3K13	Rybak2015
chrX:20193281-20195202	-	hsa_circ_0140085	1921	382	frontal_cortex	3	NA	ANNOTATED, CDS, coding, INTERNAL, OVCODE, OVERLAPTX, OVEXON	ENST00000379565.3	RPS6KA3	Rybak2015
chr10:75214169-75234788	-	hsa_circ_0094148	20619	775	frontal_cortex	3	NA	ANNOTATED, CDS, coding, INTERNAL, OVCODE, OVEXON	ENST00000360663.5	PPP3CB	Rybak2015
chr7:81634738-81689843	-	hsa_circ_0134816	55105	811	frontal_cortex	6	NA	ANNOTATED, CDS, coding, INTERNAL, OVCODE, OVERLAPTX, OVEXON	ENST00000356860.3	CACNA2D1	Rybak2015
chr1:26227324-26227551	-	hsa_circ_0112915	227	227	frontal_cortex	2	NA	ALT_ACCEPTOR, ALT_DONOR, INTERNAL, ncRNA, OVCODE, OVEXON	ENST00000465604.1	STMN1	Rybak2015
chr4:87024338-87073349	-	hsa_circ_0127195	49011	45033	frontal_cortex	4	NA	ALT_ACCEPTOR, CDS, coding, INTERNAL, intronic, OVCODE, OVERLAPTX, OVEXON	NM_138980	MAPK10	Rybak2015
chr3:196533449-196541439	+	hsa_circ_0123227	7990	585	frontal_cortex	6	NA	ANNOTATED, CDS, coding, INTERNAL, OVCODE, OVERLAPTX, OVEXON	ENST00000327134.3	PAK2	Rybak2015
chr2:39499423-39515421	-	hsa_circ_0120013	15998	659	frontal_cortex	5	NA	ANNOTATED, CDS, coding, INTERNAL, OVCODE, OVEXON	ENST00000263881.3	MAP4K3	Rybak2015
chr7:55210997-55225446	+	hsa_circ_0134443	14449	1058	frontal_cortex	4	NA	ANNOTATED, CDS, coding, INTERNAL, OVCODE, OVEXON	ENST00000275493.2	EGFR	Rybak2015
chr2:128088920-128092726	+	hsa_circ_0117272	3806	3806	frontal_cortex	2	NA	ANTISENSE, coding, INTERNAL, intronic	ENST00000409947.1	MAP3K2	Rybak2015
chr9:140995661-140996359	-	hsa_circ_0138296	698	698	frontal_cortex	6	NA	ANTISENSE, coding, INTERNAL, intronic	ENST00000277549.5	CACNA1B	Rybak2015
chr14:91407822-91413894	-	hsa_circ_0102868	6072	1823	frontal_cortex	2	NA	ALT_DONOR, CDS, coding, INTERNAL, intronic, OVCODE, OVEXON	ENST00000261991.3	RPS6KA5	Rybak2015
chrX:83371236-83390218	-	hsa_circ_0140659	18982	507	frontal_cortex	8	NA	ANNOTATED, CDS, coding, INTERNAL, OVCODE, OVERLAPTX, OVEXON	NM_014496	RPS6KA6	Rybak2015
chr2:175943591-175945493	-	hsa_circ_0118144	1902	1902	frontal_cortex	5	NA	ALT_DONOR, CDS, coding, INTERNAL, intronic, OVCODE, OVEXON	ENST00000264110.2	ATF2	Rybak2015
chr2:39241007-39278428	-	hsa_circ_0119983	37421	1343	frontal_cortex	5	NA	ANNOTATED, CDS, coding, INTERNAL, OVCODE, OVERLAPTX, OVEXON	ENST00000426016.1	SOS1	Rybak2015
chr1:181479081-181480646	+	hsa_circ_0111404	1565	777	frontal_cortex	5	NA	ALT_ACCEPTOR, CDS, coding, INTERNAL, intronic, OVCODE, OVERLAPTX, OVEXON	ENST00000526775.1	CACNA1E	Rybak2015
chr2:39249710-39262451	-	hsa_circ_0119984	12741	883	frontal_cortex	4	NA	ANNOTATED, CDS, coding, INTERNAL, OVCODE, OVERLAPTX, OVEXON	ENST00000426016.1	SOS1	Rybak2015
chr7:6443026-6443162	-	hsa_circ_0134500	136	136	frontal_cortex	5	NA	ANTISENSE, coding, INTERNAL, OVEXON, UTR3	NM_018890	RAC1	Rybak2015
chr12:2719706-2721179	+	hsa_circ_0098252	1473	270	frontal_cortex	2	NA	ANNOTATED, CDS, coding, INTERNAL, OVCODE, OVERLAPTX, OVEXON	NM_199460	CACNA1C	Rybak2015
chr13:28608023-28644749	-	hsa_circ_0100166	36726	1899	frontal_cortex	3	NA	ANNOTATED, CDS, coding, INTERNAL, OVCODE, OVEXON	ENST00000380982.4	FLT3	Rybak2015
chr7:81927179-81927821	-	hsa_circ_0134833	642	642	frontal_cortex	3	NA	ALT_ACCEPTOR, ALT_DONOR, coding, INTERNAL, intronic	ENST00000356860.3	CACNA2D1	Rybak2015
chr2:152698416-152702332	-	hsa_circ_0117633	3916	3916	frontal_cortex	3	NA	ALT_ACCEPTOR, CDS, coding, INTERNAL, intronic, OVCODE, OVEXON	NM_001005747	CACNB4	Rybak2015
chr6:91278276-91281526	-	hsa_circ_0132680	3250	177	frontal_cortex	2	NA	ANNOTATED, CDS, coding, INTERNAL, OVCODE, OVEXON	ENST00000369329.3	MAP3K7	Rybak2015
chrX:20190863-20194470	-	hsa_circ_0140084	3607	354	frontal_cortex	2	NA	ANNOTATED, CDS, coding, INTERNAL, OVCODE, OVERLAPTX, OVEXON	ENST00000379565.3	RPS6KA3	Rybak2015
chr8:42183487-42186744	+	hsa_circ_0136551	3257	231	frontal_cortex	5	NA	ALT_DONOR, INTERNAL, intronic, ncRNA, OVCODE, OVEXON	NR_033818	IKBKB	Rybak2015
chr17:61723393-61735267	+	hsa_circ_0107407	11874	255	frontal_cortex	5	NA	ANNOTATED, CDS, coding, INTERNAL, OVCODE, OVEXON	NM_203351	MAP3K3	Rybak2015
chr9:139818350-139818685	-	hsa_circ_0138252	335	335	frontal_cortex	4	NA	ANTISENSE, CDS, coding, INTERNAL, intronic, OVCODE, OVEXON	ENST00000359662.3	TRAF2	Rybak2015
chr3:141274681-141292909	+	hsa_circ_0122186	18228	872	frontal_cortex	2	NA	ANNOTATED, CDS, coding, INTERNAL, OVCODE, OVEXON	ENST00000286364.3	RASA2	Rybak2015
chr5:56160560-56161283	+	hsa_circ_0129199	723	318	frontal_cortex	3	NA	ANNOTATED, CDS, coding, INTERNAL, OVCODE, OVEXON	NM_005921	MAP3K1	Rybak2015
chr17:61710040-61730016	+	hsa_circ_0107404	19976	356	frontal_cortex	3	NA	ANNOTATED, CDS, coding, INTERNAL, OVCODE, OVEXON	NM_203351	MAP3K3	Rybak2015
chr3:54596826-54615904	+	hsa_circ_0124238	19078	419	frontal_cortex	3	NA	ANNOTATED, CDS, coding, INTERNAL, OVCODE, OVEXON	NM_018398	CACNA2D3	Rybak2015
chr7:81611882-81624255	-	hsa_circ_0134809	12373	293	frontal_cortex	4	NA	ANNOTATED, CDS, coding, INTERNAL, OVCODE, OVERLAPTX, OVEXON	ENST00000356860.3	CACNA2D1	Rybak2015
chr2:128083303-128088081	-	hsa_circ_0117267	4778	413	frontal_cortex	6	NA	ANNOTATED, CDS, coding, INTERNAL, OVCODE, OVEXON	ENST00000409947.1	MAP3K2	Rybak2015
chr14:91431964-91508237	-	hsa_circ_0102872	76273	53710	frontal_cortex	7	NA	ALT_ACCEPTOR, ALT_DONOR, CDS, coding, INTERNAL, intronic, OVCODE, OVEXON	ENST00000261991.3	RPS6KA5	Rybak2015
chr12:88933858-88934101	-	hsa_circ_0099429	243	243	frontal_cortex	2	NA	ALT_ACCEPTOR, ALT_DONOR, coding, INTERNAL, intronic	NM_000899	KITLG	Rybak2015
chr6:91256976-91266343	-	hsa_circ_0132679	9367	728	frontal_cortex	2	NA	ANNOTATED, CDS, coding, INTERNAL, OVCODE, OVEXON	ENST00000369329.3	MAP3K7	Rybak2015
chr19:13563689-13571262	-	hsa_circ_0109122	7573	5482	frontal_cortex	7	NA	ALT_ACCEPTOR, CDS, coding, INTERNAL, intronic, OVCODE, OVEXON	NM_023035	CACNA1A	Rybak2015
chr1:243858892-243905345	-	hsa_circ_0112800	46453	46453	frontal_cortex	5	NA	ALT_ACCEPTOR, CDS, coding, INTERNAL, intronic, OVCODE, OVERLAPTX, OVEXON	NM_005465	AKT3	Rybak2015
chr19:13386663-13414698	-	hsa_circ_0109111	28035	2012	frontal_cortex	3	NA	ANNOTATED, CDS, coding, INTERNAL, OVCODE, OVERLAPTX, OVEXON	NM_023035	CACNA1A	Rybak2015
chr19:7170547-7174742	-	hsa_circ_0110034	4195	509	frontal_cortex	4	NA	ANNOTATED, CDS, coding, INTERNAL, OVCODE, OVEXON	NM_000208	INSR	Rybak2015
chr1:218607423-218610838	+	hsa_circ_0111985	3415	576	frontal_cortex	2	NA	ANNOTATED, CDS, coding, INTERNAL, OVCODE, OVEXON	NM_001135599	TGFB2	Rybak2015
chr7:140500161-140534503	-	hsa_circ_0133581	34342	571	frontal_cortex	2	NA	ALT_ACCEPTOR, CDS, coding, INTERNAL, OVCODE, OVEXON	NM_004333	BRAF	Rybak2015
chr2:152725749-152727044	-	hsa_circ_0117640	1295	0	frontal_cortex	6	NA	ANNOTATED, coding, INTERNAL, OVERLAPTX	NM_001005747	CACNB4	Rybak2015
chr10:30726104-30728203	+	hsa_circ_0093491	2099	590	frontal_cortex	7	NA	ANNOTATED, CDS, coding, INTERNAL, OVCODE, OVEXON, UTR5	ENST00000263056.1	MAP3K8	Rybak2015
chr2:213183781-213184006	-	hsa_circ_0119058	225	225	frontal_cortex	2	NA	ALT_ACCEPTOR, ALT_DONOR, coding, INTERNAL, intronic	ENST00000342788.4	ERBB4	Rybak2015
chr17:27802687-27849537	+	hsa_circ_0106475	46850	1944	frontal_cortex	3	NA	ANNOTATED, CDS, coding, INTERNAL, OVCODE, OVEXON	ENST00000261716.3	TAOK1	Rybak2015
chr3:53736667-53758026	+	hsa_circ_0124218	21359	940	frontal_cortex	2	NA	ANNOTATED, CDS, coding, INTERNAL, OVCODE, OVEXON	NM_000720	CACNA1D	Rybak2015
chr15:99456272-99473534	+	hsa_circ_0104964	17262	1367	frontal_cortex	2	NA	ANNOTATED, CDS, coding, INTERNAL, OVCODE, OVEXON	ENST00000268035.6	IGF1R	Rybak2015
chr4:86950349-87024397	-	hsa_circ_0127189	74048	886	frontal_cortex	5	NA	ANNOTATED, CDS, coding, INTERNAL, OVCODE, OVERLAPTX, OVEXON	NM_138980	MAPK10	Rybak2015
chr9:141010003-141010131	+	hsa_circ_0138298	128	128	frontal_cortex	2	NA	ANNOTATED, CDS, coding, INTERNAL, OVCODE, OVEXON	ENST00000277549.5	CACNA1B	Rybak2015
chr7:81591755-81599300	-	hsa_circ_0134796	7545	632	frontal_cortex	2	NA	ANNOTATED, CDS, coding, INTERNAL, OVCODE, OVEXON	ENST00000356860.3	CACNA2D1	Rybak2015
chr3:185169074-185184751	+	hsa_circ_0123052	15677	474	frontal_cortex	6	NA	ANNOTATED, CDS, coding, INTERNAL, OVCODE, OVEXON	NM_004721	MAP3K13	Rybak2015
chr5:80363850-80422982	+	hsa_circ_0129813	59132	2291	frontal_cortex	7	NA	ANNOTATED, CDS, coding, INTERNAL, OVCODE, OVERLAPTX, OVEXON	ENST00000265080.4	RASGRF2	Rybak2015
chr5:86667934-86670137	+	hsa_circ_0129881	2203	236	frontal_cortex	2	NA	ANNOTATED, CDS, coding, INTERNAL, OVCODE, OVEXON	NM_002890	RASA1	Rybak2015
chr6:161517259-161517514	+	hsa_circ_0131247	255	255	frontal_cortex	5	NA	ALT_ACCEPTOR, ALT_DONOR, coding, INTERNAL, intronic	ENST00000392142.4	MAP3K4	Rybak2015
chr1:26227259-26227488	+	hsa_circ_0112913	229	229	frontal_cortex	7	NA	ANTISENSE, INTERNAL, ncRNA, OVEXON	ENST00000465604.1	STMN1	Rybak2015
chr6:136972121-136980516	-	hsa_circ_0130798	8395	422	frontal_cortex	5	NA	ANNOTATED, CDS, coding, INTERNAL, OVCODE, OVEXON	ENST00000359015.4	MAP3K5	Rybak2015
chr3:141225212-141248644	+	hsa_circ_0122175	23432	6109	frontal_cortex	5	NA	ALT_ACCEPTOR, CDS, coding, INTERNAL, intronic, OVCODE, OVEXON	ENST00000286364.3	RASA2	Rybak2015
chr4:160262715-160264342	+	hsa_circ_0125677	1627	596	frontal_cortex	6	NA	ANNOTATED, CDS, coding, INTERNAL, OVCODE, OVERLAPTX, OVEXON	ENST00000264431.4	RAPGEF2	Rybak2015
chr17:7576852-7578554	-	hsa_circ_0107702	1702	618	frontal_cortex	2	NA	ANNOTATED, CDS, coding, INTERNAL, OVCODE, OVEXON	NM_001126114	TP53	Rybak2015
chr9:87549076-87563549	+	hsa_circ_0139158	14473	304	frontal_cortex	2	NA	ANNOTATED, CDS, coding, INTERNAL, OVCODE, OVEXON	ENST00000376214.1	NTRK2	Rybak2015
chr10:75230644-75238381	-	hsa_circ_0094157	7737	655	frontal_cortex	4	NA	ANNOTATED, CDS, coding, INTERNAL, OVCODE, OVEXON	ENST00000394822.2	PPP3CB	Rybak2015
chr3:141272698-141274754	+	hsa_circ_0122182	2056	157	frontal_cortex	2	NA	ANNOTATED, CDS, coding, INTERNAL, OVCODE, OVEXON	ENST00000286364.3	RASA2	Rybak2015
chr2:102486756-102499147	+	hsa_circ_0116907	12391	881	frontal_cortex	3	NA	ANNOTATED, CDS, coding, INTERNAL, OVCODE, OVERLAPTX, OVEXON	NM_145686	MAP4K4	Rybak2015
chr2:39553286-39553418	-	hsa_circ_0120034	132	132	frontal_cortex	2	NA	ANNOTATED, CDS, coding, INTERNAL, OVCODE, OVEXON	ENST00000263881.3	MAP4K3	Rybak2015
chr2:39559057-39570593	-	hsa_circ_0120035	11536	285	frontal_cortex	3	NA	ANNOTATED, CDS, coding, INTERNAL, OVCODE, OVEXON	ENST00000263881.3	MAP4K3	Rybak2015
chrX:20179761-20204484	-	hsa_circ_0140072	24723	1185	frontal_cortex	2	NA	ANNOTATED, CDS, coding, INTERNAL, OVCODE, OVERLAPTX, OVEXON	ENST00000379565.3	RPS6KA3	Rybak2015
chr6:166827281-166844099	-	hsa_circ_0131297	16818	654	frontal_cortex	2	NA	ANNOTATED, CDS, coding, INTERNAL, OVCODE, OVEXON	ENST00000510118.1	RPS6KA2	Rybak2015
chr10:49628197-49639313	+	hsa_circ_0093704	11116	688	frontal_cortex	4	NA	ANNOTATED, CDS, coding, INTERNAL, OVCODE, OVEXON	ENST00000374189.1	MAPK8	Rybak2015
chr2:39535083-39552769	-	hsa_circ_0120026	17686	312	frontal_cortex	4	NA	ANNOTATED, CDS, coding, INTERNAL, OVCODE, OVEXON	ENST00000263881.3	MAP4K3	Rybak2015
chr10:75204482-75214247	-	hsa_circ_0094146	9765	261	frontal_cortex	2	NA	ANNOTATED, CDS, coding, INTERNAL, OVCODE, OVEXON	NM_001142353	PPP3CB	Rybak2015
chr3:53752327-53787709	+	hsa_circ_0124220	35382	2456	frontal_cortex	3	NA	ANNOTATED, CDS, coding, INTERNAL, OVCODE, OVEXON	NM_000720	CACNA1D	Rybak2015
chr5:86627164-86633905	+	hsa_circ_0129872	6741	475	frontal_cortex	13	NA	ALT_DONOR, CDS, coding, INTERNAL, OVCODE, OVEXON	NM_002890	RASA1	Rybak2015
chr3:141290247-141309183	+	hsa_circ_0122191	18936	4502	frontal_cortex	2	NA	ALT_DONOR, CDS, coding, INTERNAL, intronic, OVCODE, OVEXON	ENST00000452898.1	RASA2	Rybak2015
chr17:73317739-73322101	-	hsa_circ_0107650	4362	292	frontal_cortex	7	NA	ANNOTATED, CDS, coding, INTERNAL, OVCODE, OVERLAPTX, OVEXON	ENST00000392562.1	GRB2	Rybak2015
chr2:39261912-39262641	-	hsa_circ_0119987	729	297	frontal_cortex	3	NA	ANNOTATED, CDS, coding, INTERNAL, OVCODE, OVEXON, UTR3	ENST00000428721.2	SOS1	Rybak2015
chr17:27869967-27872826	-	hsa_circ_0106495	2859	2859	frontal_cortex	8	NA	ANTISENSE, CDS, coding, INTERNAL, OVCODE, OVEXON, UTR3	ENST00000261716.3	TAOK1	Rybak2015
chr16:24366153-24367183	+	hsa_circ_0105260	1030	1030	frontal_cortex	3	NA	ALT_DONOR, CDS, coding, INTERNAL, intronic, OVCODE, OVEXON	ENST00000005284.3	CACNG3	Rybak2015
chr14:91389456-91413894	-	hsa_circ_0102865	24438	308	frontal_cortex	7	NA	ANNOTATED, CDS, coding, INTERNAL, OVCODE, OVEXON	ENST00000261991.3	RPS6KA5	Rybak2015
chr17:29683977-29685650	+	hsa_circ_0106577	1673	385	frontal_cortex	9	NA	ALT_DONOR, CDS, coding, INTERNAL, intronic, OVCODE, OVEXON	NM_001042492	NF1	Rybak2015
chr2:212985522-212985637	-	hsa_circ_0119050	115	115	frontal_cortex	2	NA	ALT_ACCEPTOR, ALT_DONOR, coding, INTERNAL, intronic	ENST00000342788.4	ERBB4	Rybak2015
chr17:12011106-12028688	+	hsa_circ_0106200	17582	378	frontal_cortex	4	NA	ANNOTATED, CDS, coding, INTERNAL, OVCODE, OVERLAPTX, OVEXON	ENST00000415385.3	MAP2K4	Rybak2015
chr1:243828073-243898418	-	hsa_circ_0112795	70345	39638	frontal_cortex	2	NA	ALT_ACCEPTOR, CDS, coding, INTERNAL, intronic, OVCODE, OVERLAPTX, OVEXON	NM_005465	AKT3	Rybak2015
chr3:55052232-55052344	+	hsa_circ_0124251	112	112	frontal_cortex	2	NA	ANNOTATED, CDS, coding, INTERNAL, OVCODE, OVEXON	NM_018398	CACNA2D3	Rybak2015
chr2:39535083-39553418	-	hsa_circ_0120027	18335	589	frontal_cortex	6	NA	ANNOTATED, CDS, coding, INTERNAL, OVCODE, OVEXON	ENST00000263881.3	MAP4K3	Rybak2015
chr3:54596826-54604131	+	hsa_circ_0124237	7305	344	frontal_cortex	3	NA	ANNOTATED, CDS, coding, INTERNAL, OVCODE, OVEXON	NM_018398	CACNA2D3	Rybak2015
chr6:161471216-161471563	+	hsa_circ_0131243	347	347	frontal_cortex	2	NA	ALT_ACCEPTOR, ALT_DONOR, coding, INTERNAL, intronic	ENST00000392142.4	MAP3K4	Rybak2015
chr2:212587117-212615429	-	hsa_circ_0119041	28312	327	frontal_cortex	3	NA	ANNOTATED, CDS, coding, INTERNAL, OVCODE, OVEXON	ENST00000342788.4	ERBB4	Rybak2015
chr6:36106478-36107382	+	hsa_circ_0131666	904	568	frontal_cortex	4	NA	ALT_DONOR, CDS, coding, INTERNAL, OVCODE, OVEXON, UTR3	ENST00000211287.4	MAPK13	Rybak2015
chr6:136943985-136963707	-	hsa_circ_0130793	19722	362	frontal_cortex	2	NA	ANNOTATED, CDS, coding, INTERNAL, OVCODE, OVERLAPTX, OVEXON	ENST00000359015.4	MAP3K5	Rybak2015
chr9:87342568-87356842	+	hsa_circ_0139151	14274	342	frontal_cortex	2	NA	ANNOTATED, CDS, coding, INTERNAL, OVCODE, OVEXON	NM_001018065	NTRK2	Rybak2015
chr7:81641469-81643795	-	hsa_circ_0134818	2326	219	frontal_cortex	6	NA	ANNOTATED, CDS, coding, INTERNAL, OVCODE, OVERLAPTX, OVEXON	ENST00000356860.3	CACNA2D1	Rybak2015
chr17:61711046-61735267	+	hsa_circ_0107406	24221	1370	frontal_cortex	3	NA	ALT_ACCEPTOR, CDS, coding, INTERNAL, intronic, OVCODE, OVEXON	NM_203351	MAP3K3	Rybak2015
chr2:39283842-39294894	-	hsa_circ_0119993	11052	423	frontal_cortex	2	NA	ANNOTATED, CDS, coding, INTERNAL, OVCODE, OVEXON	ENST00000426016.1	SOS1	Rybak2015
chr2:33748945-33774818	+	hsa_circ_0119874	25873	1026	frontal_cortex	2	NA	ANNOTATED, CDS, coding, INTERNAL, OVCODE, OVEXON	ENST00000403687.3	RASGRP3	Rybak2015
chr1:84639011-84680000	+	hsa_circ_0114303	40989	941	frontal_cortex	7	NA	ANNOTATED, CDS, coding, INTERNAL, OVCODE, OVERLAPTX, OVEXON	NM_001242860	PRKACB	Rybak2015
chr1:218578510-218578674	+	hsa_circ_0016477	164	164	frontal_cortex, A549	2, 1	NA	ANNOTATED, CDS, coding, INTERNAL, OVCODE, OVEXON	NM_001135599	TGFB2	Rybak2015, Salzman2013
chr17:29553452-29553702	+	hsa_circ_0042909	250	250	frontal_cortex, A549, Ag04450, K562	2, NA, NA, NA	NA	ANNOTATED, CDS, coding, INTERNAL, OVCODE, OVEXON	NM_001042492	NF1	Rybak2015, Salzman2013
chr19:7163042-7163210	-	hsa_circ_0048956	168	168	frontal_cortex, A549, Bj, Gm12878, Huvec, Sknshra	3, 4, 1, 17, 2, NA	NA	ANNOTATED, CDS, coding, INTERNAL, OVCODE, OVEXON	NM_000208	INSR	Rybak2015, Salzman2013
chr17:27857424-27861318	+	hsa_circ_0042770	3894	396	frontal_cortex, A549, Sknshra	3, NA, NA	NA	ANNOTATED, CDS, coding, INTERNAL, OVCODE, OVEXON	NM_020791	TAOK1	Rybak2015, Salzman2013
chr2:39570528-39583480	-	hsa_circ_0054216	12952	156	frontal_cortex, Ag04450	3, NA	NA	ANNOTATED, CDS, coding, INTERNAL, OVCODE, OVEXON	NM_003618	MAP4K3	Rybak2015, Salzman2013
chr12:118627611-118639268	-	hsa_circ_0028661	11657	510	frontal_cortex, Ag04450	2, 4	NA	ANNOTATED, CDS, coding, INTERNAL, OVCODE, OVERLAPTX, OVEXON	NM_016281	TAOK3	Rybak2015, Salzman2013
chr20:43607083-43653771	+	hsa_circ_0060526	46688	1189	frontal_cortex, Ag04450	2, NA	NA	ANNOTATED, CDS, coding, INTERNAL, OVCODE, OVERLAPTX, OVEXON	NM_006282	STK4	Rybak2015, Salzman2013
chr17:43350869-43351960	-	hsa_circ_0044171	1091	367	frontal_cortex, Ag04450, Bj	3, NA, 4	NA	ANNOTATED, CDS, coding, INTERNAL, OVCODE, OVEXON	NM_003954	MAP3K14	Rybak2015, Salzman2013
chr11:36516525-36518816	-	hsa_circ_0021756	2291	231	frontal_cortex, Ag04450, Gm12878, Helas3, K562	15, NA, NA, NA, NA	NA	ANNOTATED, CDS, coding, INTERNAL, OVCODE, OVEXON	NM_145803	TRAF6	Rybak2015, Salzman2013
chr19:46890349-46891988	+	hsa_circ_0051590	1639	451	frontal_cortex, Ag04450, Gm12878, K562	2, 1, NA, 1	NA	ANNOTATED, CDS, coding, INTERNAL, OVCODE, OVEXON	NM_006247	PPP5C	Rybak2015, Salzman2013
chr6:91246055-91281526	-	hsa_circ_0077390	35471	1236	frontal_cortex, Ag04450, H1hesc, K562, Nhek	3, 9, 5, 3, NA	NA	ANNOTATED, CDS, coding, INTERNAL, OVCODE, OVEXON	NM_145332	MAP3K7	Rybak2015, Salzman2013
chr6:161455290-161455481	+	hsa_circ_0078616	191	191	frontal_cortex, Ag04450, K562	2, 1, 9	NA	ANNOTATED, CDS, coding, INTERNAL, OVCODE, OVEXON	NM_005922	MAP3K4	Rybak2015, Salzman2013
chr8:22355513-22380262	+	hsa_circ_0083626	24749	571	frontal_cortex, Ag04450, K562	2, NA, NA	NA	ANNOTATED, CDS, coding, INTERNAL, OVCODE, OVEXON	NM_001243974	PPP3CC	Rybak2015, Salzman2013
chr17:43347779-43348588	-	hsa_circ_0044170	809	315	frontal_cortex, Bj	4, 5	NA	ANNOTATED, CDS, coding, INTERNAL, OVCODE, OVERLAPTX, OVEXON	NM_003954	MAP3K14	Rybak2015, Salzman2013
chr7:140500161-140508795	-	hsa_circ_0082762	8634	476	frontal_cortex, Bj, Gm12878, Helas3, Huvec, Nhek	2, NA, NA, 7, NA, 1	NA	ANNOTATED, CDS, coding, INTERNAL, OVCODE, OVEXON	NM_004333	BRAF	Rybak2015, Salzman2013
chr8:22332466-22380262	+	hsa_circ_0083621	47796	894	frontal_cortex, Gm12878	2, NA	NA	ANNOTATED, CDS, coding, INTERNAL, OVCODE, OVEXON	NM_001243974	PPP3CC	Rybak2015, Salzman2013
chr16:24196431-24202551	+	hsa_circ_0038663	6120	330	frontal_cortex, Gm12878, K562	2, NA, 1	NA	ANNOTATED, CDS, coding, INTERNAL, OVCODE, OVEXON	NM_002738	PRKCB	Rybak2015, Salzman2013
chr5:80375939-80390811	+	hsa_circ_0073187	14872	868	frontal_cortex, H1hesc	5, NA	NA	ANNOTATED, CDS, coding, INTERNAL, OVCODE, OVERLAPTX, OVEXON	NM_006909	RASGRF2	Rybak2015, Salzman2013
chr2:175979417-175982846	-	hsa_circ_0057152	3429	308	frontal_cortex, H1hesc	5, 7	NA	ANNOTATED, CDS, coding, INTERNAL, OVCODE, OVEXON	NM_001880	ATF2	Rybak2015, Salzman2013
chr19:13363804-13373647	-	hsa_circ_0049676	9843	877	frontal_cortex, H1hesc	3, 1	NA	ANNOTATED, CDS, coding, INTERNAL, OVCODE, OVERLAPTX, OVEXON	NM_023035	CACNA1A	Rybak2015, Salzman2013
chr4:160225493-160244769	+	hsa_circ_0071343	19276	606	frontal_cortex, Helas3	3, NA	NA	ANNOTATED, CDS, coding, INTERNAL, OVCODE, OVEXON	NM_014247	RAPGEF2	Rybak2015, Salzman2013
chr6:91266218-91281526	-	hsa_circ_0077394	15308	487	frontal_cortex, Hepg2, K562, Nhek	5, NA, 1, 15	NA	ANNOTATED, CDS, coding, INTERNAL, OVCODE, OVEXON	NM_003188	MAP3K7	Rybak2015, Salzman2013
chr6:166862211-166873039	-	hsa_circ_0078657	10828	360	frontal_cortex, Huvec, Nhek	8, 4, 9	NA	ANNOTATED, CDS, coding, INTERNAL, OVCODE, OVEXON	NM_021135	RPS6KA2	Rybak2015, Salzman2013
chr3:141272698-141328908	+	hsa_circ_0067590	56210	1992	frontal_cortex, K562	8, NA	NA	ANNOTATED, CDS, coding, INTERNAL, OVCODE, OVERLAPTX, OVEXON	NM_006506	RASA2	Rybak2015, Salzman2013
chr10:30736710-30740673	+	hsa_circ_0018079	3963	537	frontal_cortex, K562	3, 1	NA	ANNOTATED, CDS, coding, INTERNAL, OVCODE, OVEXON	NM_005204	MAP3K8	Rybak2015, Salzman2013
chr14:91386549-91444868	-	hsa_circ_0032937	58319	631	frontal_cortex, K562	12, NA	NA	ANNOTATED, CDS, coding, INTERNAL, OVCODE, OVEXON	NM_004755	RPS6KA5	Rybak2015, Salzman2013
chr16:24196431-24196888	+	hsa_circ_0038662	457	189	frontal_cortex, K562	4, 6	NA	ANNOTATED, CDS, coding, INTERNAL, OVCODE, OVEXON	NM_002738	PRKCB	Rybak2015, Salzman2013
chr5:179665331-179676138	-	hsa_circ_0075342	10807	682	frontal_cortex, K562	3, NA	NA	ANNOTATED, CDS, coding, INTERNAL, OVCODE, OVERLAPTX, OVEXON	NM_139069	MAPK9	Rybak2015, Salzman2013
chr3:185155234-185155418	+	hsa_circ_0068388	184	184	frontal_cortex, K562	6, 1	NA	ANNOTATED, CDS, coding, INTERNAL, OVCODE, OVEXON	NM_004721	MAP3K13	Rybak2015, Salzman2013
chr16:68191771-68208417	+	hsa_circ_0039932	16646	514	frontal_cortex, Mcf7	6, NA	NA	ANNOTATED, CDS, coding, INTERNAL, OVCODE, OVEXON	NM_004555	NFATC3	Rybak2015, Salzman2013
chr3:53769400-53815694	+	hsa_circ_0124225	46294	2171	frontal_cortex, occipital_lobe	2, 4	NA	ANNOTATED, CDS, coding, INTERNAL, OVCODE, OVERLAPTX, OVEXON	NM_000720	CACNA1D	Rybak2015
chr14:76424542-76424803	+	hsa_circ_0102637	261	261	frontal_cortex, occipital_lobe	3, 3	NA	ANTISENSE, coding, INTERNAL, OVEXON, UTR3	NM_003239	TGFB3	Rybak2015
chr2:128093445-128096626	-	hsa_circ_0117274	3181	260	frontal_cortex, occipital_lobe	8, 3	NA	ANNOTATED, CDS, coding, INTERNAL, OVCODE, OVEXON	ENST00000409947.1	MAP3K2	Rybak2015
chr19:13335480-13341023	-	hsa_circ_0109105	5543	331	frontal_cortex, occipital_lobe	2, 2	NA	ANNOTATED, CDS, coding, INTERNAL, OVCODE, OVERLAPTX, OVEXON	NM_023035	CACNA1A	Rybak2015
chr9:140970270-141000259	+	hsa_circ_0138295	29989	571	frontal_cortex, occipital_lobe	3, 3	NA	ANNOTATED, CDS, coding, INTERNAL, OVCODE, OVEXON	ENST00000277549.5	CACNA1B	Rybak2015
chrX:20183016-20194616	-	hsa_circ_0140082	11600	830	frontal_cortex, occipital_lobe	2, 2	NA	ANNOTATED, CDS, coding, INTERNAL, OVCODE, OVERLAPTX, OVEXON	ENST00000379565.3	RPS6KA3	Rybak2015
chr14:76431930-76438061	-	hsa_circ_0102638	6131	402	frontal_cortex, occipital_lobe	5, 3	NA	ANNOTATED, CDS, coding, INTERNAL, OVCODE, OVERLAPTX, OVEXON	NM_003239	TGFB3	Rybak2015
chr8:22355513-22381269	+	hsa_circ_0136161	25756	1578	frontal_cortex, occipital_lobe	19, 3	NA	ALT_DONOR, CDS, coding, downstream_end, OVCODE, OVEXON, UTR3	ENST00000518852.1	PPP3CC	Rybak2015
chr14:50596678-50626804	-	hsa_circ_0101977	30126	2183	frontal_cortex, occipital_lobe	4, 2	NA	ANNOTATED, CDS, coding, INTERNAL, OVCODE, OVEXON	ENST00000216373.5	SOS2	Rybak2015
chr2:39552658-39560715	-	hsa_circ_0120032	8057	504	frontal_cortex, occipital_lobe	4, 3	NA	ANNOTATED, CDS, coding, INTERNAL, OVCODE, OVEXON	ENST00000263881.3	MAP4K3	Rybak2015
chr10:101950625-101954278	-	hsa_circ_0092384	3653	479	frontal_cortex, occipital_lobe	2, 2	NA	ANNOTATED, CDS, coding, INTERNAL, OVCODE, OVEXON	ENST00000370397.7	CHUK	Rybak2015
chr10:75227310-75234788	-	hsa_circ_0094152	7478	697	frontal_cortex, occipital_lobe	2, 4	NA	ANNOTATED, CDS, coding, INTERNAL, OVCODE, OVEXON	ENST00000360663.5	PPP3CB	Rybak2015
chr10:101977751-101985774	-	hsa_circ_0092388	8023	828	frontal_cortex, occipital_lobe	3, 3	NA	ANNOTATED, CDS, coding, INTERNAL, OVCODE, OVEXON	ENST00000370397.7	CHUK	Rybak2015
chr2:39281754-39294894	-	hsa_circ_0119991	13140	633	frontal_cortex, occipital_lobe	3, 3	NA	ANNOTATED, CDS, coding, INTERNAL, OVCODE, OVEXON	ENST00000426016.1	SOS1	Rybak2015
chr17:27809214-27857637	+	hsa_circ_0106485	48423	1798	frontal_cortex, occipital_lobe	3, 4	NA	ANNOTATED, CDS, coding, INTERNAL, OVCODE, OVEXON	ENST00000261716.3	TAOK1	Rybak2015
chr10:18787283-18807897	+	hsa_circ_0093258	20614	611	frontal_cortex, occipital_lobe	4, 7	NA	ANNOTATED, CDS, coding, INTERNAL, OVCODE, OVERLAPTX, OVEXON	NM_000724	CACNB2	Rybak2015
chr10:49612894-49628363	+	hsa_circ_0093702	15469	494	frontal_cortex, occipital_lobe	4, 3	NA	ANNOTATED, CDS, coding, INTERNAL, OVCODE, OVEXON	ENST00000374189.1	MAPK8	Rybak2015
chr14:50647289-50666573	-	hsa_circ_0102005	19284	624	frontal_cortex, occipital_lobe	10, 4	NA	ANNOTATED, CDS, coding, INTERNAL, OVCODE, OVEXON	ENST00000216373.5	SOS2	Rybak2015
chr1:243858892-243899049	-	hsa_circ_0112799	40157	40157	frontal_cortex, occipital_lobe	3, 2	NA	ALT_ACCEPTOR, CDS, coding, INTERNAL, intronic, OVCODE, OVERLAPTX, OVEXON	NM_005465	AKT3	Rybak2015
chr7:81591209-81689843	-	hsa_circ_0134795	98634	2223	frontal_cortex, occipital_lobe	8, 4	NA	ANNOTATED, CDS, coding, INTERNAL, OVCODE, OVERLAPTX, OVEXON	ENST00000356253.5	CACNA2D1	Rybak2015
chr1:181546901-181548360	+	hsa_circ_0111406	1459	257	frontal_cortex, occipital_lobe	2, 2	NA	ANNOTATED, CDS, coding, INTERNAL, OVCODE, OVEXON	ENST00000526775.1	CACNA1E	Rybak2015
chr17:29483000-29563039	+	hsa_circ_0106549	80039	3914	frontal_cortex, occipital_lobe	4, 5	NA	ANNOTATED, CDS, coding, INTERNAL, OVCODE, OVERLAPTX, OVEXON	NM_001042492	NF1	Rybak2015
chr15:67892984-67946360	+	hsa_circ_0104349	53376	47976	frontal_cortex, occipital_lobe	3, 3	NA	ALT_ACCEPTOR, ALT_DONOR, CDS, coding, intronic, OVCODE, OVERLAPTX, OVEXON, upstream_start, UTR5	ENST00000340972.4	MAP2K5	Rybak2015
chr5:86665629-86676412	+	hsa_circ_0129878	10783	1080	frontal_cortex, occipital_lobe	4, 3	NA	ANNOTATED, CDS, coding, INTERNAL, OVCODE, OVERLAPTX, OVEXON	NM_002890	RASA1	Rybak2015
chr12:118693252-118704564	-	hsa_circ_0097507	11312	313	frontal_cortex, occipital_lobe	8, 12	NA	ANNOTATED, CDS, coding, INTERNAL, OVCODE, OVEXON, UTR5	ENST00000392533.3	TAOK3	Rybak2015
chr10:101959727-101964956	-	hsa_circ_0092386	5229	498	frontal_cortex, occipital_lobe	12, 3	NA	ANNOTATED, CDS, coding, INTERNAL, OVCODE, OVEXON	ENST00000370397.7	CHUK	Rybak2015
chr3:141299209-141328908	+	hsa_circ_0122197	29699	932	frontal_cortex, occipital_lobe	8, 12	NA	ANNOTATED, CDS, coding, INTERNAL, OVCODE, OVEXON	ENST00000452898.1	RASA2	Rybak2015
chr3:185146284-185169183	+	hsa_circ_0123037	22899	1363	frontal_cortex, occipital_lobe	4, 6	NA	ANNOTATED, CDS, coding, INTERNAL, OVCODE, OVERLAPTX, OVEXON, UTR5	NM_004721	MAP3K13	Rybak2015
chr12:2297668-2299093	+	hsa_circ_0098166	1425	1425	frontal_cortex, occipital_lobe	2, 2	NA	ALT_ACCEPTOR, ALT_DONOR, coding, INTERNAL, intronic	NM_199460	CACNA1C	Rybak2015
chr2:212615363-212652884	-	hsa_circ_0119042	37521	201	frontal_cortex, occipital_lobe	4, 2	NA	ANNOTATED, CDS, coding, INTERNAL, OVCODE, OVERLAPTX, OVEXON	ENST00000342788.4	ERBB4	Rybak2015
chr7:81634738-81643795	-	hsa_circ_0134815	9057	447	frontal_cortex, occipital_lobe	8, 3	NA	ANNOTATED, CDS, coding, INTERNAL, OVCODE, OVERLAPTX, OVEXON	ENST00000356860.3	CACNA2D1	Rybak2015
chr5:86665629-86672857	+	hsa_circ_0129877	7228	734	frontal_cortex, occipital_lobe	4, 6	NA	ANNOTATED, CDS, coding, INTERNAL, OVCODE, OVERLAPTX, OVEXON	NM_002890	RASA1	Rybak2015
chr1:243828073-243859018	-	hsa_circ_0112794	30945	238	frontal_cortex, occipital_lobe	7, 10	NA	ANNOTATED, CDS, coding, INTERNAL, OVCODE, OVEXON	NM_005465	AKT3	Rybak2015
chr8:22380003-22386090	+	hsa_circ_0136167	6087	371	frontal_cortex, occipital_lobe	3, 2	NA	ANNOTATED, CDS, coding, INTERNAL, OVCODE, OVEXON	NM_001243974	PPP3CC	Rybak2015
chr5:179688683-179696409	-	hsa_circ_0075348	7726	328	frontal_cortex, occipital_lobe, A549, K562	12, 4, NA, 5	NA	ANNOTATED, CDS, coding, INTERNAL, OVCODE, OVEXON	NM_139069	MAPK9	Rybak2015, Salzman2013
chr19:40761064-40762961	-	hsa_circ_0051081	1897	241	frontal_cortex, occipital_lobe, A549, Sknshra	4, 2, 6, 6	NA	ANNOTATED, CDS, coding, INTERNAL, OVCODE, OVEXON	NM_001626	AKT2	Rybak2015, Salzman2013
chr17:37880978-37882106	+	hsa_circ_0043469	1128	565	frontal_cortex, occipital_lobe, Ag04450, Bj, H1hesc, Helas3, Hepg2, Mcf7	3, 9, 11, 6, 26, 12, 13, 22	NA	ANNOTATED, CDS, coding, INTERNAL, OVCODE, OVEXON	NM_001005862	ERBB2	Rybak2015, Salzman2013
chr20:43600718-43615937	+	hsa_circ_0060521	15219	490	frontal_cortex, occipital_lobe, Gm12878, K562	2, 5, 1, 2	NA	ANNOTATED, CDS, coding, INTERNAL, OVCODE, OVERLAPTX, OVEXON	NM_006282	STK4	Rybak2015, Salzman2013
chr10:123274636-123279683	-	hsa_circ_0020235	5047	533	frontal_cortex, occipital_lobe, H1hesc, Nhek	4, 2, 7, 27	NA	ANNOTATED, CDS, coding, INTERNAL, OVCODE, OVERLAPTX, OVEXON	NM_001144918	FGFR2	Rybak2015, Salzman2013
chr17:27778472-27861318	+	hsa_circ_0042757	82846	2638	frontal_cortex, occipital_lobe, K562	2, 5, 3	NA	ANNOTATED, CDS, coding, INTERNAL, OVCODE, OVEXON, UTR5	NM_020791	TAOK1	Rybak2015, Salzman2013
chr2:39542450-39553418	-	hsa_circ_0054208	10968	467	frontal_cortex, occipital_lobe, K562	8, 2, 3	NA	ANNOTATED, CDS, coding, INTERNAL, OVCODE, OVEXON	NM_003618	MAP4K3	Rybak2015, Salzman2013
chr17:27837881-27838010	+	hsa_circ_0106492	129	129	frontal_cortex, occipital_lobe, parietal_lobe	4, 3, 2	NA	ANNOTATED, CDS, coding, INTERNAL, OVCODE, OVEXON	ENST00000261716.3	TAOK1	Rybak2015
chr7:81746359-81765992	-	hsa_circ_0134830	19633	172	frontal_cortex, occipital_lobe, parietal_lobe	8, 4, 2	NA	ANNOTATED, CDS, coding, INTERNAL, OVCODE, OVEXON	ENST00000356860.3	CACNA2D1	Rybak2015
chr2:39505547-39514105	-	hsa_circ_0120016	8558	320	frontal_cortex, occipital_lobe, parietal_lobe	8, 4, 4	NA	ANNOTATED, CDS, coding, INTERNAL, OVCODE, OVEXON	ENST00000263881.3	MAP4K3	Rybak2015
chr1:243736227-243801044	-	hsa_circ_0112784	64817	390	frontal_cortex, occipital_lobe, parietal_lobe	2, 12, 2	NA	ANNOTATED, CDS, coding, INTERNAL, OVCODE, OVERLAPTX, OVEXON	NM_005465	AKT3	Rybak2015
chr5:106722935-106723472	-	hsa_circ_0127470	537	147	frontal_cortex, occipital_lobe, parietal_lobe	4, 4, 2	NA	ANNOTATED, CDS, coding, INTERNAL, OVCODE, OVERLAPTX, OVEXON	NM_001962	EFNA5	Rybak2015
chr17:29483000-29486111	+	hsa_circ_0106546	3111	228	frontal_cortex, occipital_lobe, parietal_lobe	8, 7, 5	NA	ANNOTATED, CDS, coding, INTERNAL, OVCODE, OVEXON	NM_001042492	NF1	Rybak2015
chr9:140953020-140953641	+	hsa_circ_0138291	621	276	frontal_cortex, occipital_lobe, parietal_lobe	4, 2, 6	NA	ANNOTATED, CDS, coding, INTERNAL, OVCODE, OVEXON	ENST00000277549.5	CACNA1B	Rybak2015
chr3:12647699-12653561	-	hsa_circ_0121790	5862	473	frontal_cortex, occipital_lobe, parietal_lobe	6, 2, 2	NA	ANNOTATED, CDS, coding, INTERNAL, OVCODE, OVEXON	ENST00000251849.4	RAF1	Rybak2015
chr1:181452879-181549912	+	hsa_circ_0111403	97033	952	frontal_cortex, occipital_lobe, parietal_lobe	21, 4, 5	NA	ALT_ACCEPTOR, CDS, coding, INTERNAL, OVCODE, OVERLAPTX, OVEXON, UTR5	ENST00000526775.1	CACNA1E	Rybak2015
chr5:88047673-88057145	-	hsa_circ_0129928	9472	385	frontal_cortex, occipital_lobe, parietal_lobe	3, 6, 5	NA	ANNOTATED, CDS, coding, INTERNAL, OVCODE, OVERLAPTX, OVEXON	ENST00000340208.5	MEF2C	Rybak2015
chr10:75230444-75231371	-	hsa_circ_0094153	927	459	frontal_cortex, occipital_lobe, parietal_lobe	9, 10, 2	NA	ANNOTATED, CDS, coding, INTERNAL, OVCODE, OVEXON	ENST00000360663.5	PPP3CB	Rybak2015
chr15:99459192-99491937	+	hsa_circ_0104966	32745	1894	frontal_cortex, occipital_lobe, parietal_lobe	6, 7, 3	NA	ANNOTATED, CDS, coding, INTERNAL, OVCODE, OVEXON	ENST00000268035.6	IGF1R	Rybak2015
chr7:81964450-82051086	-	hsa_circ_0134843	86636	72320	frontal_cortex, occipital_lobe, parietal_lobe	6, 2, 4	NA	ALT_ACCEPTOR, CDS, coding, INTERNAL, intronic, OVCODE, OVEXON	ENST00000356860.3	CACNA2D1	Rybak2015
chr5:80419460-80479138	+	hsa_circ_0129819	59678	3361	frontal_cortex, occipital_lobe, parietal_lobe	3, 10, 2	NA	ALT_DONOR, CDS, coding, INTERNAL, intronic, OVCODE, OVEXON	ENST00000265080.4	RASGRF2	Rybak2015
chr2:39513992-39515421	-	hsa_circ_0054196	1429	273	frontal_cortex, occipital_lobe, parietal_lobe, Ag04450, H1hesc, K562	12, 3, 2, 1, NA, NA	NA	ANNOTATED, CDS, coding, INTERNAL, OVCODE, OVEXON	NM_003618	MAP4K3	Rybak2015, Salzman2013
chr9:101891136-101904985	+	hsa_circ_0087731	13849	876	frontal_cortex, occipital_lobe, parietal_lobe, H1hesc, Hepg2, K562, Sknshra	4, 9, 3, 4, 6, 14, 2	NA	ANNOTATED, CDS, coding, INTERNAL, OVCODE, OVERLAPTX, OVEXON	NM_004612	TGFBR1	Rybak2015, Salzman2013
chr1:47030712-47037839	-	hsa_circ_0012345	7127	380	frontal_cortex, occipital_lobe, parietal_lobe, Helas3, Hepg2, K562, Nhek	8, 3, 2, 6, NA, 2, 11	NA	ANNOTATED, CDS, coding, INTERNAL, OVCODE, OVERLAPTX, OVEXON	NM_003684	MKNK1	Rybak2015, Salzman2013
chr2:39485488-39494388	-	hsa_circ_0054187	8900	497	frontal_cortex, occipital_lobe, parietal_lobe, K562	5, 6, 2, 1	NA	ANNOTATED, CDS, coding, INTERNAL, OVCODE, OVERLAPTX, OVEXON	NM_003618	MAP4K3	Rybak2015, Salzman2013
chr2:212483901-212522719	-	hsa_circ_0119032	38818	400	frontal_cortex, occipital_lobe, parietal_lobe, temporal_lobe	12, 7, 2, 6	NA	ANNOTATED, CDS, coding, INTERNAL, OVCODE, OVEXON	ENST00000402597.1	ERBB4	Rybak2015
chr9:140807631-140870471	+	hsa_circ_0138283	62840	1129	frontal_cortex, occipital_lobe, parietal_lobe, temporal_lobe	12, 3, 2, 3	NA	ANNOTATED, CDS, coding, INTERNAL, OVCODE, OVEXON	ENST00000371355.4	CACNA1B	Rybak2015
chr11:103866792-103870965	-	hsa_circ_0094768	4173	368	frontal_cortex, occipital_lobe, parietal_lobe, temporal_lobe	4, 11, 8, 5	NA	ANNOTATED, CDS, coding, INTERNAL, OVCODE, OVERLAPTX, OVEXON	ENST00000302251.5	PDGFD	Rybak2015
chr7:81662112-81667551	-	hsa_circ_0134820	5439	264	frontal_cortex, occipital_lobe, parietal_lobe, temporal_lobe	10, 4, 5, 15	NA	ANNOTATED, CDS, coding, INTERNAL, OVCODE, OVEXON	ENST00000356860.3	CACNA2D1	Rybak2015
chr2:39487746-39507497	-	hsa_circ_0120009	19751	679	frontal_cortex, occipital_lobe, parietal_lobe, temporal_lobe	17, 12, 3, 15	NA	ANNOTATED, CDS, coding, INTERNAL, OVCODE, OVEXON	ENST00000263881.3	MAP4K3	Rybak2015
chr3:141291450-141300019	+	hsa_circ_0122193	8569	583	frontal_cortex, occipital_lobe, parietal_lobe, temporal_lobe	17, 9, 2, 4	NA	ANNOTATED, CDS, coding, INTERNAL, OVCODE, OVEXON	ENST00000286364.3	RASA2	Rybak2015
chr2:39505547-39507497	-	hsa_circ_0120015	1950	165	frontal_cortex, occipital_lobe, parietal_lobe, temporal_lobe	3, 4, 2, 4	NA	ANNOTATED, CDS, coding, INTERNAL, OVCODE, OVEXON	ENST00000263881.3	MAP4K3	Rybak2015
chr5:80388619-80409739	+	hsa_circ_0129815	21120	1080	frontal_cortex, occipital_lobe, parietal_lobe, temporal_lobe	10, 11, 5, 4	NA	ANNOTATED, CDS, coding, INTERNAL, OVCODE, OVERLAPTX, OVEXON	ENST00000265080.4	RASGRF2	Rybak2015
chr14:50655214-50671127	-	hsa_circ_0102009	15913	627	frontal_cortex, occipital_lobe, parietal_lobe, temporal_lobe	14, 12, 3, 3	NA	ANNOTATED, CDS, coding, INTERNAL, OVCODE, OVEXON	ENST00000216373.5	SOS2	Rybak2015
chr7:140449086-140494267	-	hsa_circ_0133574	45181	1012	frontal_cortex, occipital_lobe, parietal_lobe, temporal_lobe	11, 5, 2, 5	NA	ANNOTATED, CDS, coding, INTERNAL, OVCODE, OVERLAPTX, OVEXON	NM_004333	BRAF	Rybak2015
chr9:87325551-87367000	+	hsa_circ_0139146	41449	968	frontal_cortex, occipital_lobe, parietal_lobe, temporal_lobe	17, 8, 2, 3	NA	ANNOTATED, CDS, coding, INTERNAL, OVCODE, OVERLAPTX, OVEXON	NM_001018065	NTRK2	Rybak2015
chr6:166862211-166902409	-	hsa_circ_0131298	40198	514	frontal_cortex, occipital_lobe, parietal_lobe, temporal_lobe	21, 7, 6, 14	NA	ANNOTATED, CDS, coding, INTERNAL, OVCODE, OVEXON	ENST00000510118.1	RPS6KA2	Rybak2015
chr7:81594909-81635155	-	hsa_circ_0134801	40246	1170	frontal_cortex, occipital_lobe, parietal_lobe, temporal_lobe	7, 6, 3, 6	NA	ANNOTATED, CDS, coding, INTERNAL, OVCODE, OVERLAPTX, OVEXON	ENST00000356253.5	CACNA2D1	Rybak2015
chr3:141304866-141328908	+	hsa_circ_0122200	24042	770	frontal_cortex, occipital_lobe, parietal_lobe, temporal_lobe	6, 3, 2, 5	NA	ANNOTATED, CDS, coding, INTERNAL, OVCODE, OVEXON	ENST00000452898.1	RASA2	Rybak2015
chr7:116339124-116340338	+	hsa_circ_0082002	1214	1214	frontal_cortex, occipital_lobe, parietal_lobe, temporal_lobe, A549, Bj, H1hesc, Helas3, Hepg2, Huvec, Nhek, Sknshra	6, 41, 5, 9, 92, 32, 3, 14, 10, 8, 59, 34	NA	ANNOTATED, CDS, coding, INTERNAL, OVCODE, OVEXON, UTR5	NM_001127500	MET	Rybak2015, Salzman2013
chr3:196533449-196547438	+	hsa_circ_0123229	13989	882	frontal_cortex, occipital_lobe, temporal_lobe	26, 8, 3	NA	ANNOTATED, CDS, coding, INTERNAL, OVCODE, OVERLAPTX, OVEXON	ENST00000327134.3	PAK2	Rybak2015
chr3:141228409-141231122	+	hsa_circ_0122177	2713	2713	frontal_cortex, occipital_lobe, temporal_lobe	7, 2, 10	NA	ALT_ACCEPTOR, CDS, coding, INTERNAL, intronic, OVCODE, OVEXON	ENST00000286364.3	RASA2	Rybak2015
chr6:161494497-161510503	+	hsa_circ_0131244	16006	1023	frontal_cortex, occipital_lobe, temporal_lobe	2, 8, 6	NA	ANNOTATED, CDS, coding, INTERNAL, OVCODE, OVEXON	ENST00000392142.4	MAP3K4	Rybak2015
chr14:50611887-50619891	-	hsa_circ_0101987	8004	610	frontal_cortex, occipital_lobe, temporal_lobe	16, 14, 2	NA	ANNOTATED, CDS, coding, INTERNAL, OVCODE, OVEXON	ENST00000216373.5	SOS2	Rybak2015
chr1:181705410-181708389	+	hsa_circ_0111412	2979	457	frontal_cortex, occipital_lobe, temporal_lobe	13, 12, 4	NA	ANNOTATED, CDS, coding, INTERNAL, OVCODE, OVERLAPTX, OVEXON	ENST00000526775.1	CACNA1E	Rybak2015
chr14:50655214-50662863	-	hsa_circ_0102008	7649	7649	frontal_cortex, occipital_lobe, temporal_lobe	9, 4, 6	NA	ALT_ACCEPTOR, CDS, coding, INTERNAL, intronic, OVCODE, OVEXON	ENST00000216373.5	SOS2	Rybak2015
chr17:29490203-29497015	+	hsa_circ_0106550	6812	298	frontal_cortex, occipital_lobe, temporal_lobe	11, 6, 8	NA	ANNOTATED, CDS, coding, INTERNAL, OVCODE, OVEXON	NM_001042492	NF1	Rybak2015
chr7:81641469-81689843	-	hsa_circ_0134819	48374	583	frontal_cortex, occipital_lobe, temporal_lobe	2, 3, 5	NA	ANNOTATED, CDS, coding, INTERNAL, OVCODE, OVERLAPTX, OVEXON	ENST00000356860.3	CACNA2D1	Rybak2015
chr7:81601092-81635155	-	hsa_circ_0134805	34063	737	frontal_cortex, occipital_lobe, temporal_lobe	2, 6, 5	NA	ANNOTATED, CDS, coding, INTERNAL, OVCODE, OVERLAPTX, OVEXON	ENST00000356253.5	CACNA2D1	Rybak2015
chr12:2675587-2676960	+	hsa_circ_0098224	1373	387	frontal_cortex, occipital_lobe, temporal_lobe	13, 9, 11	NA	ANNOTATED, CDS, coding, INTERNAL, OVCODE, OVEXON	NM_199460	CACNA1C	Rybak2015
chr2:39552658-39553102	-	hsa_circ_0120030	444	256	frontal_cortex, occipital_lobe, temporal_lobe	8, 3, 7	NA	ANNOTATED, CDS, coding, INTERNAL, OVCODE, OVEXON	ENST00000263881.3	MAP4K3	Rybak2015
chr2:212483901-212522553	-	hsa_circ_0119031	38652	430	frontal_cortex, occipital_lobe, temporal_lobe	18, 4, 13	NA	ANNOTATED, CDS, coding, INTERNAL, OVCODE, OVEXON	ENST00000342788.4	ERBB4	Rybak2015
chr17:26425119-26499644	+	hsa_circ_0106436	74525	25200	frontal_cortex, parietal_lobe	6, 2	NA	ALT_ACCEPTOR, CDS, coding, INTERNAL, intronic, OVCODE, OVEXON	ENST00000407008.3	NLK	Rybak2015
chr19:13345734-13363915	-	hsa_circ_0109107	18181	495	frontal_cortex, parietal_lobe	2, 3	NA	ANNOTATED, CDS, coding, INTERNAL, OVCODE, OVEXON	NM_023035	CACNA1A	Rybak2015
chr5:88119551-88119732	-	hsa_circ_0129936	181	181	frontal_cortex, parietal_lobe	4, 2	NA	ALT_ACCEPTOR, CDS, coding, INTERNAL, OVCODE, OVEXON, UTR5	ENST00000504921.2	MEF2C	Rybak2015
chr10:49612894-49618211	+	hsa_circ_0093701	5317	328	frontal_cortex, parietal_lobe	5, 3	NA	ANNOTATED, CDS, coding, INTERNAL, OVCODE, OVEXON	ENST00000374189.1	MAPK8	Rybak2015
chr3:196533449-196545027	+	hsa_circ_0123228	11578	685	frontal_cortex, parietal_lobe	2, 8	NA	ANNOTATED, CDS, coding, INTERNAL, OVCODE, OVERLAPTX, OVEXON	ENST00000327134.3	PAK2	Rybak2015
chr5:80497148-80504257	+	hsa_circ_0129821	7109	363	frontal_cortex, parietal_lobe	4, 2	NA	ANNOTATED, CDS, coding, INTERNAL, OVCODE, OVEXON	ENST00000265080.4	RASGRF2	Rybak2015
chr1:243716030-243801044	-	hsa_circ_0112777	85014	734	frontal_cortex, parietal_lobe	6, 2	NA	ANNOTATED, CDS, coding, INTERNAL, OVCODE, OVERLAPTX, OVEXON	NM_005465	AKT3	Rybak2015
chr2:152709961-152711889	-	hsa_circ_0117636	1928	248	frontal_cortex, parietal_lobe	4, 2	NA	ANNOTATED, CDS, coding, INTERNAL, OVCODE, OVEXON	NM_001005747	CACNB4	Rybak2015
chr4:103450992-103459113	+	hsa_circ_0124883	8121	219	frontal_cortex, parietal_lobe	2, 4	NA	ANNOTATED, CDS, coding, INTERNAL, OVCODE, OVEXON	ENST00000226574.4	NFKB1	Rybak2015
chr17:27809214-27849537	+	hsa_circ_0106484	40323	1585	frontal_cortex, parietal_lobe	2, 4	NA	ANNOTATED, CDS, coding, INTERNAL, OVCODE, OVEXON	ENST00000261716.3	TAOK1	Rybak2015
chr7:81620500-81635155	-	hsa_circ_0134811	14655	413	frontal_cortex, parietal_lobe	3, 2	NA	ANNOTATED, CDS, coding, INTERNAL, OVCODE, OVEXON	ENST00000356253.5	CACNA2D1	Rybak2015
chr3:53769400-53810983	+	hsa_circ_0124224	41583	1966	frontal_cortex, parietal_lobe	4, 3	NA	ANNOTATED, CDS, coding, INTERNAL, OVCODE, OVERLAPTX, OVEXON	NM_000720	CACNA1D	Rybak2015
chr7:140476711-140487384	-	hsa_circ_0133577	10673	554	frontal_cortex, parietal_lobe	8, 6	NA	ANNOTATED, CDS, coding, INTERNAL, OVCODE, OVEXON	NM_004333	BRAF	Rybak2015
chr5:106722935-106763210	-	hsa_circ_0127471	40275	440	frontal_cortex, parietal_lobe	6, 3	NA	ANNOTATED, CDS, coding, INTERNAL, OVCODE, OVERLAPTX, OVEXON	NM_001962	EFNA5	Rybak2015
chr17:27837881-27844674	+	hsa_circ_0106493	6793	333	frontal_cortex, parietal_lobe	2, 2	NA	ANNOTATED, CDS, coding, INTERNAL, OVCODE, OVEXON	ENST00000261716.3	TAOK1	Rybak2015
chr7:81603770-81626566	-	hsa_circ_0134806	22796	463	frontal_cortex, parietal_lobe	12, 3	NA	ANNOTATED, CDS, coding, INTERNAL, OVCODE, OVERLAPTX, OVEXON	ENST00000356860.3	CACNA2D1	Rybak2015
chr19:54417753-54418759	+	hsa_circ_0052130	1006	228	frontal_cortex, parietal_lobe, A549, H1hesc, Sknshra	2, 3, 4, NA, 13	NA	ANNOTATED, CDS, coding, INTERNAL, OVCODE, OVEXON	NM_031896	CACNG7	Rybak2015, Salzman2013
chr14:60749401-60750255	+	hsa_circ_0032108	854	854	frontal_cortex, parietal_lobe, H1hesc	3, 5, NA	NA	ANNOTATED, CDS, coding, INTERNAL, OVCODE, OVERLAPTX, OVEXON, UTR5	NM_021003	PPM1A	Rybak2015, Salzman2013
chr1:243776972-243778463	-	hsa_circ_0017249	1491	135	frontal_cortex, parietal_lobe, Sknshra	2, 8, 2	NA	ANNOTATED, CDS, coding, INTERNAL, OVCODE, OVEXON	NM_005465	AKT3	Rybak2015, Salzman2013
chr17:29527439-29554624	+	hsa_circ_0106560	27185	1521	frontal_cortex, parietal_lobe, temporal_lobe	7, 2, 2	NA	ANNOTATED, CDS, coding, INTERNAL, OVCODE, OVERLAPTX, OVEXON	NM_001042492	NF1	Rybak2015
chr17:29530758-29530951	+	hsa_circ_0106564	193	193	frontal_cortex, parietal_lobe, temporal_lobe	2, 7, 17	NA	ALT_ACCEPTOR, ALT_DONOR, coding, INTERNAL, intronic	NM_001042492	NF1	Rybak2015
chr7:81611882-81689843	-	hsa_circ_0134810	77961	1212	frontal_cortex, parietal_lobe, temporal_lobe	5, 6, 9	NA	ANNOTATED, CDS, coding, INTERNAL, OVCODE, OVERLAPTX, OVEXON	ENST00000356253.5	CACNA2D1	Rybak2015
chr3:141291450-141299293	+	hsa_circ_0122192	7843	505	frontal_cortex, parietal_lobe, temporal_lobe	16, 4, 4	NA	ANNOTATED, CDS, coding, INTERNAL, OVCODE, OVEXON	ENST00000286364.3	RASA2	Rybak2015
chr5:88119551-88119681	-	hsa_circ_0129934	130	130	frontal_cortex, parietal_lobe, temporal_lobe	5, 2, 6	NA	ALT_ACCEPTOR, CDS, coding, INTERNAL, OVCODE, OVEXON, UTR5	ENST00000504921.2	MEF2C	Rybak2015
chr19:13363804-13366073	-	hsa_circ_0109109	2269	276	frontal_cortex, parietal_lobe, temporal_lobe	6, 3, 12	NA	ANNOTATED, CDS, coding, INTERNAL, OVCODE, OVEXON	NM_023035	CACNA1A	Rybak2015
chr8:22355513-22390531	+	hsa_circ_0136163	35018	976	frontal_cortex, parietal_lobe, temporal_lobe	4, 2, 2	NA	ANNOTATED, CDS, coding, INTERNAL, OVCODE, OVEXON	NM_001243974	PPP3CC	Rybak2015
chr4:87022204-87028505	-	hsa_circ_0127193	6301	494	frontal_cortex, parietal_lobe, temporal_lobe	2, 2, 6	NA	ANNOTATED, CDS, coding, INTERNAL, OVCODE, OVEXON	NM_138980	MAPK10	Rybak2015
chr15:67878227-67893087	+	hsa_circ_0036032	14860	223	frontal_cortex, Sknshra	2, 2	NA	ANNOTATED, CDS, coding, INTERNAL, OVCODE, OVERLAPTX, OVEXON	NM_145160	MAP2K5	Rybak2015, Salzman2013
chr7:81588590-81594981	-	hsa_circ_0080918	6391	657	frontal_cortex, Sknshra	4, 7	NA	ANNOTATED, CDS, coding, INTERNAL, OVCODE, OVERLAPTX, OVEXON	NM_000722	CACNA2D1	Rybak2015, Salzman2013
chr3:185184613-185184751	+	hsa_circ_0068391	138	138	frontal_cortex, Sknshra	3, 5	NA	ANNOTATED, CDS, coding, INTERNAL, OVCODE, OVEXON	NM_004721	MAP3K13	Rybak2015, Salzman2013
chr17:27778472-27807499	+	hsa_circ_0042751	29027	657	frontal_cortex, Sknshra	5, NA	NA	ANNOTATED, CDS, coding, INTERNAL, OVCODE, OVEXON, UTR5	NM_020791	TAOK1	Rybak2015, Salzman2013
chr19:11618271-11618373	-	hsa_circ_0109034	102	102	frontal_cortex, Sy5y_exp1_D0	3, 2	NA	ALT_ACCEPTOR, CDS, coding, INTERNAL, OVCODE, OVEXON	ENST00000270517.7	ECSIT	Rybak2015
chr1:26227977-26228130	-	hsa_circ_0112918	153	153	frontal_cortex, Sy5y_exp1_D2, SY5Y_exp2_D0	2, 2, 3	NA	ALT_ACCEPTOR, ALT_DONOR, INTERNAL, intronic, ncRNA, OVCODE, OVEXON	ENST00000465604.1	STMN1	Rybak2015
chr13:28588588-28624359	-	hsa_circ_0100161	35771	2254	frontal_cortex, temporal_lobe	3, 12	NA	ANNOTATED, CDS, coding, INTERNAL, OVCODE, OVEXON	ENST00000380982.4	FLT3	Rybak2015
chr19:7112786-7112914	-	hsa_circ_0110026	128	128	frontal_cortex, temporal_lobe	3, 9	NA	ALT_ACCEPTOR, ALT_DONOR, coding, INTERNAL, OVEXON, UTR3	NM_000208	INSR	Rybak2015
chr2:212989476-212989628	-	hsa_circ_0119051	152	152	frontal_cortex, temporal_lobe	2, 3	NA	ANNOTATED, CDS, coding, INTERNAL, OVCODE, OVEXON	ENST00000342788.4	ERBB4	Rybak2015
chr16:68200745-68225678	+	hsa_circ_0105783	24933	1505	frontal_cortex, temporal_lobe	10, 5	NA	ANNOTATED, CDS, coding, INTERNAL, OVCODE, OVEXON	NM_004555	NFATC3	Rybak2015
chr7:81636994-81689843	-	hsa_circ_0134817	52849	661	frontal_cortex, temporal_lobe	9, 7	NA	ANNOTATED, CDS, coding, INTERNAL, OVCODE, OVERLAPTX, OVEXON	ENST00000356860.3	CACNA2D1	Rybak2015
chr7:81662112-81746489	-	hsa_circ_0134824	84377	747	frontal_cortex, temporal_lobe	8, 2	NA	ANNOTATED, CDS, coding, INTERNAL, OVCODE, OVEXON	ENST00000356860.3	CACNA2D1	Rybak2015
chr17:29490203-29541603	+	hsa_circ_0106553	51400	1239	frontal_cortex, temporal_lobe	5, 2	NA	ANNOTATED, CDS, coding, INTERNAL, OVCODE, OVERLAPTX, OVEXON	NM_001042492	NF1	Rybak2015
chr3:53699686-53736837	+	hsa_circ_0124217	37151	624	frontal_cortex, temporal_lobe	3, 4	NA	ANNOTATED, CDS, coding, INTERNAL, OVCODE, OVEXON	NM_000720	CACNA1D	Rybak2015
chr16:68200745-68217269	+	hsa_circ_0105782	16524	497	frontal_cortex, temporal_lobe	8, 10	NA	ANNOTATED, CDS, coding, INTERNAL, OVCODE, OVEXON	NM_004555	NFATC3	Rybak2015
chr3:54921985-54933895	+	hsa_circ_0124247	11910	393	frontal_cortex, temporal_lobe	12, 8	NA	ANNOTATED, CDS, coding, INTERNAL, OVCODE, OVERLAPTX, OVEXON	NM_018398	CACNA2D3	Rybak2015
chr12:2659108-2676960	+	hsa_circ_0098216	17852	505	frontal_cortex, temporal_lobe	4, 2	NA	ANNOTATED, CDS, coding, INTERNAL, OVCODE, OVEXON	NM_199460	CACNA1C	Rybak2015
chr17:27809214-27835150	+	hsa_circ_0106482	25936	1012	frontal_cortex, temporal_lobe	2, 5	NA	ANNOTATED, CDS, coding, INTERNAL, OVCODE, OVEXON	ENST00000261716.3	TAOK1	Rybak2015
chr9:140878589-140881306	+	hsa_circ_0138287	2717	318	frontal_cortex, temporal_lobe	4, 3	NA	ANNOTATED, coding, INTERNAL, OVCODE, OVEXON, UTR5	ENST00000277549.5	CACNA1B	Rybak2015
chr14:91339975-91389540	-	hsa_circ_0102859	49565	1542	frontal_cortex, temporal_lobe	7, 2	NA	ANNOTATED, CDS, coding, INTERNAL, OVCODE, OVEXON	ENST00000261991.3	RPS6KA5	Rybak2015
chr14:76437468-76438061	-	hsa_circ_0102639	593	294	frontal_cortex, temporal_lobe	2, 7	NA	ANNOTATED, CDS, coding, INTERNAL, OVCODE, OVERLAPTX, OVEXON	NM_003239	TGFB3	Rybak2015
chr7:81964450-82024066	-	hsa_circ_0134840	59616	45300	frontal_cortex, temporal_lobe	6, 10	NA	ALT_ACCEPTOR, CDS, coding, INTERNAL, intronic, OVCODE, OVEXON	ENST00000356860.3	CACNA2D1	Rybak2015
chr7:81662112-81689843	-	hsa_circ_0134821	27731	364	frontal_cortex, temporal_lobe	2, 6	NA	ANNOTATED, CDS, coding, INTERNAL, OVCODE, OVEXON	ENST00000356860.3	CACNA2D1	Rybak2015
chr7:81588590-81635155	-	hsa_circ_0134793	46565	1755	frontal_cortex, temporal_lobe	14, 2	NA	ANNOTATED, CDS, coding, INTERNAL, OVCODE, OVERLAPTX, OVEXON	ENST00000356253.5	CACNA2D1	Rybak2015
chr7:140449086-140477875	-	hsa_circ_0082743	28789	560	frontal_cortex, temporal_lobe, A549, Hepg2	4, 3, NA, NA	NA	ANNOTATED, CDS, coding, INTERNAL, OVCODE, OVEXON	NM_004333	BRAF	Rybak2015, Salzman2013
chr19:7172300-7174742	-	hsa_circ_0048963	2442	294	frontal_cortex, temporal_lobe, Gm12878, Helas3	17, 12, 4, NA	NA	ANNOTATED, CDS, coding, INTERNAL, OVCODE, OVEXON	NM_000208	INSR	Rybak2015, Salzman2013
chr11:74987882-74989788	-	hsa_circ_0023606	1906	294	frontal_cortex, temporal_lobe, Helas3, K562	12, 10, 5, NA	NA	ANNOTATED, CDS, coding, INTERNAL, OVCODE, OVEXON	NM_004041	ARRB1	Rybak2015, Salzman2013
chr2:33748945-33752479	+	hsa_circ_0053943	3534	567	Gm12878	NA	NA	ANNOTATED, CDS, coding, INTERNAL, OVCODE, OVEXON	NM_001139488	RASGRP3	Salzman2013
chr19:39083921-39090793	-	hsa_circ_0050862	6872	865	Gm12878	NA	NA	ANNOTATED, CDS, coding, INTERNAL, OVCODE, OVERLAPTX, OVEXON	NM_007181	MAP4K1	Salzman2013
chr11:77033059-77054976	-	hsa_circ_0023673	21917	2061	Gm12878	NA	NA	ANNOTATED, CDS, coding, OVCODE, OVEXON, UTR3	NM_001128620	PAK1	Salzman2013
chr18:77170402-77171501	+	hsa_circ_0048023	1099	1099	Gm12878	NA	NA	ANNOTATED, CDS, coding, INTERNAL, OVCODE, OVERLAPTX, OVEXON	NM_006162	NFATC1	Salzman2013
chr11:64564972-64568655	-	hsa_circ_0022710	3683	713	Gm12878	NA	NA	ANNOTATED, CDS, coding, INTERNAL, OVCODE, OVEXON	NM_004579	MAP4K2	Salzman2013
chr6:137019626-137041727	-	hsa_circ_0077985	22101	358	Gm12878	NA	NA	ANNOTATED, CDS, coding, INTERNAL, OVCODE, OVEXON	NM_005923	MAP3K5	Salzman2013
chr1:22413161-22419436	+	hsa_circ_0010791	6275	1714	Gm12878	NA	NA	ANNOTATED, CDS, coding, OVCODE, OVERLAPTX, OVEXON, UTR3	NM_001039802	CDC42	Salzman2013
chr5:88044886-88047860	-	hsa_circ_0073271	2974	235	Gm12878	6	NA	ANNOTATED, CDS, coding, INTERNAL, OVCODE, OVEXON	NM_002397	MEF2C	Salzman2013
chr19:7119459-7132328	-	hsa_circ_0048942	12869	1112	Gm12878	5	NA	ANNOTATED, CDS, coding, INTERNAL, OVCODE, OVERLAPTX, OVEXON	NM_000208	INSR	Salzman2013
chr1:181452685-181549912	+	hsa_circ_0015533	97227	1146	Gm12878	NA	NA	ANNOTATED, CDS, coding, OVCODE, OVERLAPTX, OVEXON, UTR5	NM_001205293	CACNA1E	Salzman2013
chr5:86628323-86675667	+	hsa_circ_0073250	47344	1911	Gm12878	NA	NA	ANNOTATED, CDS, coding, INTERNAL, OVCODE, OVERLAPTX, OVEXON	NM_002890	RASA1	Salzman2013
chr6:91261767-91261898	-	hsa_circ_0077392	131	131	Gm12878	NA	NA	ANNOTATED, CDS, coding, INTERNAL, OVCODE, OVEXON	NM_003188	MAP3K7	Salzman2013
chr1:181727082-181727247	+	hsa_circ_0015541	165	165	Gm12878	NA	NA	ANNOTATED, CDS, coding, INTERNAL, OVCODE, OVEXON	NM_001205293	CACNA1E	Salzman2013
chr17:29585361-29653270	+	hsa_circ_0042926	67909	1095	Gm12878	1	NA	ANNOTATED, CDS, coding, INTERNAL, OVCODE, OVERLAPTX, OVEXON	NM_001042492	NF1	Salzman2013
chr19:39100235-39103382	-	hsa_circ_0050874	3147	473	Gm12878	NA	NA	ANNOTATED, CDS, coding, INTERNAL, OVCODE, OVEXON	NM_007181	MAP4K1	Salzman2013
chr16:24124293-24202551	+	hsa_circ_0038656	78258	1042	Gm12878	NA	NA	ANNOTATED, CDS, coding, INTERNAL, OVCODE, OVERLAPTX, OVEXON	NM_002738	PRKCB	Salzman2013
chr8:22333012-22370945	+	hsa_circ_0083624	37933	523	Gm12878	NA	NA	ANNOTATED, CDS, coding, INTERNAL, OVCODE, OVEXON	NM_001243974	PPP3CC	Salzman2013
chr6:136878186-136963707	-	hsa_circ_0077961	85521	3046	Gm12878	NA	NA	ANNOTATED, CDS, coding, OVCODE, OVERLAPTX, OVEXON, UTR3	NM_005923	MAP3K5	Salzman2013
chr15:38786582-38800202	-	hsa_circ_0034411	13620	1293	Gm12878	NA	NA	ANNOTATED, CDS, coding, INTERNAL, OVCODE, OVERLAPTX, OVEXON	NM_005739	RASGRP1	Salzman2013
chr19:2476526-2478257	+	hsa_circ_0048417	1731	1097	Gm12878	NA	NA	ANNOTATED, CDS, coding, OVCODE, OVEXON, UTR3	NM_015675	GADD45B	Salzman2013
chr20:3782368-3784184	+	hsa_circ_0059328	1816	650	Gm12878	NA	NA	ANNOTATED, CDS, coding, INTERNAL, OVCODE, OVEXON	NM_021873	CDC25B	Salzman2013
chr19:7141687-7174742	-	hsa_circ_0048953	33055	1708	Gm12878	NA	NA	ANNOTATED, CDS, coding, INTERNAL, OVCODE, OVEXON	NM_000208	INSR	Salzman2013
chr7:81662112-81978965	-	hsa_circ_0080937	316853	1048	Gm12878	NA	NA	ANNOTATED, CDS, coding, INTERNAL, OVCODE, OVERLAPTX, OVEXON	NM_000722	CACNA2D1	Salzman2013
chr12:118651821-118651915	-	hsa_circ_0028666	94	94	Gm12878	NA	NA	ANNOTATED, CDS, coding, INTERNAL, OVCODE, OVEXON	NM_016281	TAOK3	Salzman2013
chr19:7974639-7979363	+	hsa_circ_0049010	4724	3183	Gm12878	NA	NA	ANNOTATED, CDS, coding, OVCODE, OVERLAPTX, OVEXON, UTR3	NM_145185	MAP2K7	Salzman2013
chr19:39106834-39106899	-	hsa_circ_0050878	65	65	Gm12878	NA	NA	ANNOTATED, CDS, coding, INTERNAL, OVCODE, OVEXON	NM_007181	MAP4K1	Salzman2013
chr19:49978947-49979823	+	hsa_circ_0051883	876	309	Gm12878	NA	NA	ANNOTATED, CDS, coding, INTERNAL, OVCODE, OVEXON	NM_001204502	FLT3LG	Salzman2013
chr19:39083921-39092165	-	hsa_circ_0050863	8244	950	Gm12878	NA	NA	ANNOTATED, CDS, coding, INTERNAL, OVCODE, OVERLAPTX, OVEXON	NM_007181	MAP4K1	Salzman2013
chrX:153590785-153590946	-	hsa_circ_0092007	161	161	Gm12878	7	NA	ANNOTATED, CDS, coding, INTERNAL, OVCODE, OVEXON	NM_001110556	FLNA	Salzman2013
chrX:153585618-153588014	-	hsa_circ_0091940	2396	990	Gm12878	NA	NA	ANNOTATED, CDS, coding, INTERNAL, OVCODE, OVEXON	NM_001110556	FLNA	Salzman2013
chr1:26881086-26882116	+	hsa_circ_0011006	1030	303	Gm12878	5	NA	ANNOTATED, CDS, coding, INTERNAL, OVCODE, OVERLAPTX, OVEXON	NM_002953	RPS6KA1	Salzman2013
chr15:67855620-67893087	+	hsa_circ_0036028	37467	361	Gm12878	NA	NA	ANNOTATED, CDS, coding, INTERNAL, OVCODE, OVERLAPTX, OVEXON	NM_145160	MAP2K5	Salzman2013
chr19:45525310-45528995	+	hsa_circ_0051428	3685	382	Gm12878	3	NA	ANNOTATED, CDS, coding, INTERNAL, OVCODE, OVEXON	NM_006509	RELB	Salzman2013
chr17:29562628-29563039	+	hsa_circ_0042921	411	266	Gm12878	NA	NA	ANNOTATED, CDS, coding, INTERNAL, OVCODE, OVEXON	NM_001042492	NF1	Salzman2013
chr19:39090564-39104725	-	hsa_circ_0050871	14161	1252	Gm12878	NA	NA	ANNOTATED, CDS, coding, INTERNAL, OVCODE, OVERLAPTX, OVEXON	NM_007181	MAP4K1	Salzman2013
chr1:202119438-202121827	-	hsa_circ_0015973	2389	272	Gm12878	3	NA	ANNOTATED, CDS, coding, INTERNAL, OVCODE, OVEXON	NM_002832	PTPN7	Salzman2013
chrX:153576899-153592533	-	hsa_circ_0091850	15634	6125	Gm12878	NA	NA	ANNOTATED, CDS, coding, OVCODE, OVERLAPTX, OVEXON, UTR3	NM_001110556	FLNA	Salzman2013
chr8:38285438-38315052	-	hsa_circ_0084009	29614	777	Gm12878	NA	NA	ANNOTATED, CDS, coding, INTERNAL, OVCODE, OVERLAPTX, OVEXON, UTR5	NM_001174064	FGFR1	Salzman2013
chr11:65374161-65375919	-	hsa_circ_0022849	1758	864	Gm12878	NA	NA	ANNOTATED, CDS, coding, INTERNAL, OVCODE, OVEXON	NM_002419	MAP3K11	Salzman2013
chrX:153581663-153588273	-	hsa_circ_0091915	6610	2217	Gm12878	NA	NA	ANNOTATED, CDS, coding, INTERNAL, OVCODE, OVEXON	NM_001110556	FLNA	Salzman2013
chr19:7112265-7166415	-	hsa_circ_0048941	54150	7340	Gm12878	NA	NA	ANNOTATED, CDS, coding, OVCODE, OVERLAPTX, OVEXON, UTR3	NM_000208	INSR	Salzman2013
chr7:140481375-140487384	-	hsa_circ_0082758	6009	292	Gm12878	NA	NA	ANNOTATED, CDS, coding, INTERNAL, OVCODE, OVEXON	NM_004333	BRAF	Salzman2013
chr1:181479612-181479718	+	hsa_circ_0015534	106	106	Gm12878	NA	NA	ANNOTATED, CDS, coding, INTERNAL, OVCODE, OVEXON	NM_001205293	CACNA1E	Salzman2013
chr2:102407181-102452440	+	hsa_circ_0055908	45259	650	Gm12878	NA	NA	ANNOTATED, CDS, coding, INTERNAL, OVCODE, OVEXON	NM_145686	MAP4K4	Salzman2013
chr7:81641469-81714216	-	hsa_circ_0080935	72747	836	Gm12878	NA	NA	ANNOTATED, CDS, coding, INTERNAL, OVCODE, OVERLAPTX, OVEXON	NM_000722	CACNA2D1	Salzman2013
chr19:39078280-39101772	-	hsa_circ_0050858	23492	1943	Gm12878	NA	NA	ANNOTATED, CDS, coding, OVCODE, OVERLAPTX, OVEXON, UTR3	NM_007181	MAP4K1	Salzman2013
chr6:137041587-137110761	-	hsa_circ_0077989	69174	69174	Gm12878	NA	NA	ALT_ACCEPTOR, CDS, coding, INTERNAL, intronic, OVCODE, OVEXON	NM_005923	MAP3K5	Salzman2013
chr19:39101690-39101945	-	hsa_circ_0050875	255	145	Gm12878	2	NA	ANNOTATED, CDS, coding, INTERNAL, OVCODE, OVEXON	NM_007181	MAP4K1	Salzman2013
chr1:181727893-181745364	+	hsa_circ_0015542	17471	773	Gm12878	3	NA	ANNOTATED, CDS, coding, INTERNAL, OVCODE, OVEXON	NM_001205293	CACNA1E	Salzman2013
chr19:2041038-2050946	-	hsa_circ_0048298	9908	1206	Gm12878	NA	Low_complexity	ANNOTATED, CDS, coding, INTERNAL, OVCODE, OVERLAPTX, OVEXON, UTR5	NM_199054	MKNK2	Salzman2013
chr19:39088125-39100665	-	hsa_circ_0050866	12540	968	Gm12878	NA	NA	ANNOTATED, CDS, coding, INTERNAL, OVCODE, OVERLAPTX, OVEXON	NM_007181	MAP4K1	Salzman2013
chr11:64129113-64138198	+	hsa_circ_0022699	9085	1470	Gm12878	NA	NA	ANNOTATED, CDS, coding, INTERNAL, OVCODE, OVEXON	NM_003942	RPS6KA4	Salzman2013
chr3:12629089-12653561	-	hsa_circ_0064359	24472	1210	Gm12878	NA	NA	ANNOTATED, CDS, coding, INTERNAL, OVCODE, OVERLAPTX, OVEXON	NM_002880	RAF1	Salzman2013
chr17:29553452-29684108	+	hsa_circ_0042911	130656	5868	Gm12878	NA	NA	ANNOTATED, CDS, coding, INTERNAL, OVCODE, OVERLAPTX, OVEXON	NM_001042492	NF1	Salzman2013
chr17:37339965-37340636	-	hsa_circ_0043393	671	321	Gm12878	NA	NA	ANNOTATED, CDS, coding, INTERNAL, OVCODE, OVEXON	NM_000723	CACNB1	Salzman2013
chr19:39098751-39104932	-	hsa_circ_0050872	6181	696	Gm12878	NA	NA	ANNOTATED, CDS, coding, INTERNAL, OVCODE, OVEXON	NM_007181	MAP4K1	Salzman2013
chr19:39078280-39098810	-	hsa_circ_0050856	20530	1665	Gm12878	NA	NA	ANNOTATED, CDS, coding, OVCODE, OVERLAPTX, OVEXON, UTR3	NM_007181	MAP4K1	Salzman2013
chr7:81643716-81765992	-	hsa_circ_0080936	122276	868	Gm12878	NA	NA	ANNOTATED, CDS, coding, INTERNAL, OVCODE, OVERLAPTX, OVEXON	NM_000722	CACNA2D1	Salzman2013
chr3:53699686-53785934	+	hsa_circ_0066190	86248	2969	Gm12878	NA	NA	ANNOTATED, CDS, coding, INTERNAL, OVCODE, OVEXON	NM_000720	CACNA1D	Salzman2013
chr7:81799865-81978965	-	hsa_circ_0080939	179100	259	Gm12878	NA	NA	ANNOTATED, CDS, coding, INTERNAL, OVCODE, OVERLAPTX, OVEXON	NM_000722	CACNA2D1	Salzman2013
chr19:7166164-7174742	-	hsa_circ_0048960	8578	887	Gm12878	NA	NA	ANNOTATED, CDS, coding, INTERNAL, OVCODE, OVEXON	NM_000208	INSR	Salzman2013
chr19:39078280-39106899	-	hsa_circ_0050859	28619	2423	Gm12878	NA	NA	ANNOTATED, CDS, coding, OVCODE, OVERLAPTX, OVEXON, UTR3	NM_007181	MAP4K1	Salzman2013
chr7:81599990-81626566	-	hsa_circ_0080922	26576	614	Gm12878	NA	NA	ANNOTATED, CDS, coding, INTERNAL, OVCODE, OVERLAPTX, OVEXON	NM_000722	CACNA2D1	Salzman2013
chr19:45532145-45536007	+	hsa_circ_0051430	3862	321	Gm12878	NA	NA	ANNOTATED, CDS, coding, INTERNAL, OVCODE, OVEXON	NM_006509	RELB	Salzman2013
chr19:39090564-39090793	-	hsa_circ_0050867	229	138	Gm12878	58	NA	ANNOTATED, CDS, coding, INTERNAL, OVCODE, OVERLAPTX, OVEXON	NM_007181	MAP4K1	Salzman2013
chr6:137041587-137113656	-	hsa_circ_0077990	72069	949	Gm12878	NA	NA	ANNOTATED, CDS, coding, OVCODE, OVERLAPTX, OVEXON, UTR5	NM_005923	MAP3K5	Salzman2013
chr19:7128862-7163210	-	hsa_circ_0048949	34348	1084	Gm12878	NA	NA	ANNOTATED, CDS, coding, INTERNAL, OVCODE, OVEXON	NM_000208	INSR	Salzman2013
chr19:7184326-7294011	-	hsa_circ_0048967	109685	1083	Gm12878	NA	NA	ANNOTATED, CDS, coding, OVCODE, OVEXON, UTR5	NM_000208	INSR	Salzman2013
chr6:136888768-136944119	-	hsa_circ_0077965	55351	1745	Gm12878	NA	NA	ANNOTATED, CDS, coding, INTERNAL, OVCODE, OVEXON	NM_005923	MAP3K5	Salzman2013
chr3:58108819-58134091	+	hsa_circ_0066340	25272	2854	Gm12878	NA	NA	ANNOTATED, CDS, coding, INTERNAL, OVCODE, OVEXON	NM_001164317	FLNB	Salzman2013
chr7:81596911-81689843	-	hsa_circ_0080920	92932	1684	Gm12878	NA	NA	ANNOTATED, CDS, coding, INTERNAL, OVCODE, OVERLAPTX, OVEXON	NM_000722	CACNA2D1	Salzman2013
chr1:181479612-181695298	+	hsa_circ_0015535	215686	1974	Gm12878	NA	NA	ANNOTATED, CDS, coding, INTERNAL, OVCODE, OVERLAPTX, OVEXON	NM_001205293	CACNA1E	Salzman2013
chr1:26882027-26901520	+	hsa_circ_0011007	19493	2209	Gm12878	NA	NA	ANNOTATED, CDS, coding, OVCODE, OVEXON, UTR3	NM_002953	RPS6KA1	Salzman2013
chr12:118615005-118651915	-	hsa_circ_0028656	36910	1052	Gm12878	NA	NA	ANNOTATED, CDS, coding, INTERNAL, OVCODE, OVERLAPTX, OVEXON	NM_016281	TAOK3	Salzman2013
chr19:39078280-39087777	-	hsa_circ_0050854	9497	834	Gm12878	NA	NA	ANNOTATED, CDS, coding, OVCODE, OVERLAPTX, OVEXON, UTR3	NM_007181	MAP4K1	Salzman2013
chr11:64563964-64568655	-	hsa_circ_0022709	4691	1176	Gm12878	NA	NA	ANNOTATED, CDS, coding, INTERNAL, OVCODE, OVEXON	NM_004579	MAP4K2	Salzman2013
chr17:29562935-29665157	+	hsa_circ_0042923	102222	2949	Gm12878	NA	NA	ANNOTATED, CDS, coding, INTERNAL, OVCODE, OVERLAPTX, OVEXON	NM_001042492	NF1	Salzman2013
chr19:39104519-39105085	-	hsa_circ_0050876	566	220	Gm12878	7	NA	ANNOTATED, CDS, coding, INTERNAL, OVCODE, OVEXON	NM_007181	MAP4K1	Salzman2013
chr4:185548849-185569785	-	hsa_circ_0071532	20936	2592	Gm12878	NA	NA	ANNOTATED, CDS, coding, OVCODE, OVEXON, UTR3, UTR5	NM_004346	CASP3	Salzman2013
chr6:136888768-136913752	-	hsa_circ_0077963	24984	883	Gm12878	NA	NA	ANNOTATED, CDS, coding, INTERNAL, OVCODE, OVEXON	NM_005923	MAP3K5	Salzman2013
chr19:45504706-45525468	+	hsa_circ_0051426	20762	789	Gm12878	NA	Low_complexity, Simple_repeat	ANNOTATED, CDS, coding, OVCODE, OVEXON, UTR5	NM_006509	RELB	Salzman2013
chr19:7132168-7163210	-	hsa_circ_0048950	31042	981	Gm12878	NA	NA	ANNOTATED, CDS, coding, INTERNAL, OVCODE, OVEXON	NM_000208	INSR	Salzman2013
chr19:39078280-39108643	-	hsa_circ_0050860	30363	2779	Gm12878	NA	NA	ANNOTATED, CDS, coding, OVCODE, OVERLAPTX, OVEXON, UTR3, UTR5	NM_007181	MAP4K1	Salzman2013
chr3:53699686-53765173	+	hsa_circ_0066189	65487	1700	Gm12878	NA	NA	ANNOTATED, CDS, coding, INTERNAL, OVCODE, OVEXON	NM_000720	CACNA1D	Salzman2013
chr7:81634738-81662217	-	hsa_circ_0080934	27479	552	Gm12878	NA	NA	ANNOTATED, CDS, coding, INTERNAL, OVCODE, OVERLAPTX, OVEXON	NM_000722	CACNA2D1	Salzman2013
chr19:39078280-39100665	-	hsa_circ_0050857	22385	1861	Gm12878	NA	NA	ANNOTATED, CDS, coding, OVCODE, OVERLAPTX, OVEXON, UTR3	NM_007181	MAP4K1	Salzman2013
chrX:20195113-20212386	-	hsa_circ_0090044	17273	528	Gm12878	1	NA	ANNOTATED, CDS, coding, INTERNAL, OVCODE, OVERLAPTX, OVEXON	NM_004586	RPS6KA3	Salzman2013
chr1:181706660-181725229	+	hsa_circ_0015539	18569	705	Gm12878	NA	NA	ANNOTATED, CDS, coding, INTERNAL, OVCODE, OVERLAPTX, OVEXON	NM_001205293	CACNA1E	Salzman2013
chr19:39087673-39092165	-	hsa_circ_0050865	4492	495	Gm12878	NA	NA	ANNOTATED, CDS, coding, INTERNAL, OVCODE, OVERLAPTX, OVEXON	NM_007181	MAP4K1	Salzman2013
chr1:181695200-181708389	+	hsa_circ_0015538	13189	1577	Gm12878	NA	NA	ANNOTATED, CDS, coding, INTERNAL, OVCODE, OVERLAPTX, OVEXON	NM_001205293	CACNA1E	Salzman2013
chr15:38790994-38810624	-	hsa_circ_0034412	19630	1484	Gm12878	1	NA	ANNOTATED, CDS, coding, INTERNAL, OVCODE, OVERLAPTX, OVEXON	NM_005739	RASGRP1	Salzman2013
chr3:58110058-58134091	+	hsa_circ_0066341	24033	2256	Gm12878	NA	NA	ANNOTATED, CDS, coding, INTERNAL, OVCODE, OVEXON	NM_001164317	FLNB	Salzman2013
chr1:181745236-181745364	+	hsa_circ_0015543	128	128	Gm12878	NA	NA	ANNOTATED, CDS, coding, INTERNAL, OVCODE, OVEXON	NM_001205293	CACNA1E	Salzman2013
chr19:7126594-7166415	-	hsa_circ_0048947	39821	1403	Gm12878	NA	NA	ANNOTATED, CDS, coding, INTERNAL, OVCODE, OVEXON	NM_000208	INSR	Salzman2013
chr1:181452685-181480646	+	hsa_circ_0015532	27961	707	Gm12878	NA	NA	ANNOTATED, CDS, coding, OVCODE, OVERLAPTX, OVEXON, UTR5	NM_001205293	CACNA1E	Salzman2013
chr4:160262715-160265211	+	hsa_circ_0071353	2496	744	Gm12878	NA	NA	ANNOTATED, CDS, coding, INTERNAL, OVCODE, OVERLAPTX, OVEXON	NM_014247	RAPGEF2	Salzman2013
chr19:39100235-39100665	-	hsa_circ_0050873	430	196	Gm12878	31	NA	ANNOTATED, CDS, coding, INTERNAL, OVCODE, OVEXON	NM_007181	MAP4K1	Salzman2013
chr19:2041838-2042521	-	hsa_circ_0048299	683	291	Gm12878	1	NA	ANNOTATED, CDS, coding, INTERNAL, OVCODE, OVEXON	NM_199054	MKNK2	Salzman2013
chr11:36518657-36518816	-	hsa_circ_0021757	159	159	Gm12878	NA	NA	ANNOTATED, CDS, coding, INTERNAL, OVCODE, OVEXON	NM_145803	TRAF6	Salzman2013
chr4:160253077-160264556	+	hsa_circ_0071350	11479	1475	Gm12878	NA	NA	ANNOTATED, CDS, coding, INTERNAL, OVCODE, OVERLAPTX, OVEXON	NM_014247	RAPGEF2	Salzman2013
chr5:88100414-88199922	-	hsa_circ_0073272	99508	687	Gm12878	NA	NA	ANNOTATED, CDS, coding, OVCODE, OVERLAPTX, OVEXON, UTR5	NM_001193347	MEF2C	Salzman2013
chr15:66777327-66779630	+	hsa_circ_0035978	2303	267	Gm12878	NA	NA	ANNOTATED, CDS, coding, INTERNAL, OVCODE, OVERLAPTX, OVEXON	NM_002755	MAP2K1	Salzman2013
chr4:185548849-185553094	-	hsa_circ_0071530	4245	2103	Gm12878	NA	NA	ANNOTATED, CDS, coding, OVCODE, OVEXON, UTR3	NM_004346	CASP3	Salzman2013
chr3:58092406-58112489	+	hsa_circ_0066323	20083	2475	Gm12878	1	NA	ANNOTATED, CDS, coding, INTERNAL, OVCODE, OVEXON	NM_001164317	FLNB	Salzman2013
chr19:46878860-46893389	+	hsa_circ_0051588	14529	1074	Gm12878	NA	NA	ANNOTATED, CDS, coding, INTERNAL, OVCODE, OVERLAPTX, OVEXON	NM_006247	PPP5C	Salzman2013
chr7:6438292-6439819	+	hsa_circ_0079348	1527	120	Gm12878	NA	NA	ANNOTATED, CDS, coding, INTERNAL, OVCODE, OVEXON	NM_018890	RAC1	Salzman2013
chr19:39078280-39092165	-	hsa_circ_0050855	13885	1225	Gm12878	NA	NA	ANNOTATED, CDS, coding, OVCODE, OVERLAPTX, OVEXON, UTR3	NM_007181	MAP4K1	Salzman2013
chr15:38798040-38857007	-	hsa_circ_0034416	58967	1501	Gm12878	NA	NA	ANNOTATED, CDS, coding, OVCODE, OVERLAPTX, OVEXON, UTR5	NM_005739	RASGRP1	Salzman2013
chr11:77033061-77043912	-	hsa_circ_0023674	10851	1531	Gm12878	NA	NA	ALT_DONOR, CDS, coding, INTERNAL, OVCODE, OVEXON, UTR3	NM_001128620	PAK1	Salzman2013
chr19:39090564-39096855	-	hsa_circ_0050870	6291	512	Gm12878	18	NA	ANNOTATED, CDS, coding, INTERNAL, OVCODE, OVERLAPTX, OVEXON	NM_007181	MAP4K1	Salzman2013
chr17:29652837-29654857	+	hsa_circ_0042930	2020	774	Gm12878	3	NA	ANNOTATED, CDS, coding, INTERNAL, OVCODE, OVERLAPTX, OVEXON	NM_001042492	NF1	Salzman2013
chr19:39078280-39086369	-	hsa_circ_0050853	8089	492	Gm12878	NA	NA	ANNOTATED, CDS, coding, OVCODE, OVEXON, UTR3	NM_007181	MAP4K1	Salzman2013
chr7:81596911-81714216	-	hsa_circ_0080921	117305	1937	Gm12878	NA	NA	ANNOTATED, CDS, coding, INTERNAL, OVCODE, OVERLAPTX, OVEXON	NM_000722	CACNA2D1	Salzman2013
chr19:39105029-39108084	-	hsa_circ_0050877	3055	212	Gm12878	1	NA	ANNOTATED, CDS, coding, INTERNAL, OVCODE, OVEXON	NM_007181	MAP4K1	Salzman2013
chrX:153580548-153586936	-	hsa_circ_0091883	6388	2295	Gm12878	NA	NA	ANNOTATED, CDS, coding, INTERNAL, OVCODE, OVEXON	NM_001110556	FLNA	Salzman2013
chr1:181724372-181727247	+	hsa_circ_0015540	2875	666	Gm12878	NA	NA	ANNOTATED, CDS, coding, INTERNAL, OVCODE, OVERLAPTX, OVEXON	NM_001205293	CACNA1E	Salzman2013
chr8:42129600-42186732	+	hsa_circ_0084099	57132	2279	Gm12878	NA	NA	ANNOTATED, INTERNAL, ncRNA, OVCODE, OVEXON	NR_033818	IKBKB	Salzman2013
chr6:136926346-136944119	-	hsa_circ_0077970	17773	663	Gm12878	NA	NA	ANNOTATED, CDS, coding, INTERNAL, OVCODE, OVEXON	NM_005923	MAP3K5	Salzman2013
chr19:2041038-2046467	-	hsa_circ_0048297	5429	971	Gm12878	NA	NA	ANNOTATED, CDS, coding, INTERNAL, OVCODE, OVERLAPTX, OVEXON	NM_199054	MKNK2	Salzman2013
chr19:45537501-45537786	+	hsa_circ_0051432	285	147	Gm12878	1	NA	ANNOTATED, CDS, coding, INTERNAL, OVCODE, OVEXON	NM_006509	RELB	Salzman2013
chr6:161494497-161519459	+	hsa_circ_0078620	24962	1724	Gm12878	1	NA	ANNOTATED, CDS, coding, INTERNAL, OVCODE, OVEXON	NM_005922	MAP3K4	Salzman2013
chr19:2476122-2478257	+	hsa_circ_0048416	2135	1375	Gm12878	NA	NA	ANNOTATED, CDS, coding, OVCODE, OVEXON, UTR3, UTR5	NM_015675	GADD45B	Salzman2013
chr17:64782984-64806862	+	hsa_circ_0045388	23878	7121	Gm12878	NA	NA	ANNOTATED, CDS, coding, OVCODE, OVERLAPTX, OVEXON, UTR3	NM_002737	PRKCA	Salzman2013
chr2:175976295-175982846	-	hsa_circ_0057149	6551	510	Gm12878	NA	NA	ANNOTATED, CDS, coding, INTERNAL, OVCODE, OVEXON	NM_001880	ATF2	Salzman2013
chr19:39086124-39092165	-	hsa_circ_0050864	6041	894	Gm12878	NA	NA	ANNOTATED, CDS, coding, INTERNAL, OVCODE, OVERLAPTX, OVEXON	NM_007181	MAP4K1	Salzman2013
chr6:91269794-91281526	-	hsa_circ_0077395	11732	362	Gm12878	NA	NA	ANNOTATED, CDS, coding, INTERNAL, OVCODE, OVEXON	NM_003188	MAP3K7	Salzman2013
chr19:45532145-45532250	+	hsa_circ_0051429	105	105	Gm12878	NA	NA	ANNOTATED, CDS, coding, INTERNAL, OVCODE, OVEXON	NM_006509	RELB	Salzman2013
chr10:30727844-30747165	+	hsa_circ_0018078	19321	1049	Gm12878	NA	NA	ANNOTATED, CDS, coding, INTERNAL, OVCODE, OVEXON, UTR5	NM_005204	MAP3K8	Salzman2013
chr1:181479612-181741367	+	hsa_circ_0015536	261755	4873	Gm12878	NA	NA	ANNOTATED, CDS, coding, INTERNAL, OVCODE, OVERLAPTX, OVEXON	NM_001205293	CACNA1E	Salzman2013
chr19:7132168-7184648	-	hsa_circ_0048952	52480	2190	Gm12878	NA	NA	ANNOTATED, CDS, coding, INTERNAL, OVCODE, OVERLAPTX, OVEXON	NM_000208	INSR	Salzman2013
chr11:122929339-122930951	-	hsa_circ_0024715	1612	1086	Gm12878	NA	NA	ALT_ACCEPTOR, CDS, coding, INTERNAL, OVCODE, OVEXON	NM_006597	HSPA8	Salzman2013
chr19:39090564-39096370	-	hsa_circ_0050869	5806	469	Gm12878	NA	NA	ANNOTATED, CDS, coding, INTERNAL, OVCODE, OVERLAPTX, OVEXON	NM_007181	MAP4K1	Salzman2013
chr19:40771128-40771258	-	hsa_circ_0051082	130	130	Gm12878, H1hesc	17, NA	NA	ANNOTATED, CDS, coding, INTERNAL, OVCODE, OVEXON, UTR5	NM_001626	AKT2	Salzman2013
chr3:185003304-185010867	+	hsa_circ_0068387	7563	1594	Gm12878, H1hesc	NA, NA	DNA	ANNOTATED, ncRNA, OVCODE, OVEXON	NR_038322	MAP3K13	Salzman2013
chr4:185548849-185553550	-	hsa_circ_0071531	4701	2232	Gm12878, H1hesc	NA, NA	NA	ANNOTATED, CDS, coding, OVCODE, OVEXON, UTR3	NM_004346	CASP3	Salzman2013
chr1:205585605-205585772	-	hsa_circ_0016209	167	167	Gm12878, H1hesc, Helas3	NA, NA, NA	NA	ALT_DONOR, CDS, coding, INTERNAL, OVCODE, OVEXON, UTR3	NM_001973	ELK4	Salzman2013
chr22:50695363-50699725	-	hsa_circ_0063904	4362	331	Gm12878, H1hesc, Helas3, Nhek	NA, NA, NA, NA	NA	ANNOTATED, CDS, coding, INTERNAL, OVCODE, OVEXON	NM_002969	MAPK12	Salzman2013
chr22:50695363-50700089	-	hsa_circ_0063905	4726	607	Gm12878, H1hesc, Helas3, Nhek, Sknshra	NA, NA, NA, NA, NA	NA	ANNOTATED, CDS, coding, OVCODE, OVEXON, UTR5	NM_002969	MAPK12	Salzman2013
chr7:140449086-140487384	-	hsa_circ_0082744	38298	852	Gm12878, H1hesc, Huvec, K562	NA, NA, NA, NA	NA	ANNOTATED, CDS, coding, INTERNAL, OVCODE, OVEXON	NM_004333	BRAF	Salzman2013
chr4:160266257-160271441	+	hsa_circ_0071358	5184	587	Gm12878, H1hesc, K562, Nhek	NA, NA, NA, NA	NA	ANNOTATED, CDS, coding, INTERNAL, OVCODE, OVEXON	NM_014247	RAPGEF2	Salzman2013
chr4:185548849-185550655	-	hsa_circ_0071528	1806	1806	Gm12878, H1hesc, Nhek	NA, NA, NA	NA	ANNOTATED, CDS, coding, OVCODE, OVEXON, UTR3	NM_004346	CASP3	Salzman2013
chr22:50693625-50695622	-	hsa_circ_0063899	1997	710	Gm12878, Helas3	NA, 3	NA	ANNOTATED, CDS, coding, INTERNAL, OVCODE, OVEXON	NM_002969	MAPK12	Salzman2013
chr3:50679683-50681963	+	hsa_circ_0065876	2280	204	Gm12878, Helas3	NA, NA	NA	ANNOTATED, CDS, coding, INTERNAL, OVCODE, OVEXON	NM_001243926	MAPKAPK3	Salzman2013
chr4:160253602-160264556	+	hsa_circ_0071351	10954	1366	Gm12878, Helas3	NA, NA	NA	ANNOTATED, CDS, coding, INTERNAL, OVCODE, OVERLAPTX, OVEXON	NM_014247	RAPGEF2	Salzman2013
chr15:67842371-67879251	+	hsa_circ_0036025	36880	296	Gm12878, Helas3	1, 4	NA	ANNOTATED, CDS, coding, INTERNAL, OVCODE, OVERLAPTX, OVEXON	NM_145160	MAP2K5	Salzman2013
chr2:96808907-96810112	-	hsa_circ_0055625	1205	1089	Gm12878, Helas3, Hepg2	NA, NA, NA	NA	ANNOTATED, CDS, coding, OVCODE, OVEXON, UTR3	NM_004418	DUSP2	Salzman2013
chr16:68122603-68157024	+	hsa_circ_0039926	34421	34421	Gm12878, Helas3, Hepg2, Huvec, K562	NA, NA, NA, NA, NA	SINE	ALT_ACCEPTOR, CDS, coding, INTERNAL, intronic, OVCODE, OVERLAPTX, OVEXON	NM_004555	NFATC3	Salzman2013
chrX:153576899-153589938	-	hsa_circ_0091846	13039	5317	Gm12878, Helas3, Hepg2, Huvec, Sknshra	NA, NA, NA, NA, NA	NA	ANNOTATED, CDS, coding, OVCODE, OVERLAPTX, OVEXON, UTR3	NM_001110556	FLNA	Salzman2013
chr22:50695363-50696730	-	hsa_circ_0063903	1367	201	Gm12878, Helas3, Huvec, K562	NA, NA, NA, NA	NA	ANNOTATED, CDS, coding, INTERNAL, OVCODE, OVEXON	NM_002969	MAPK12	Salzman2013
chr12:69042478-69050229	+	hsa_circ_0027462	7751	494	Gm12878, Helas3, K562	NA, NA, NA	NA	ANNOTATED, CDS, coding, INTERNAL, OVCODE, OVEXON, UTR5	NM_015646	RAP1B	Salzman2013
chr12:118619175-118704564	-	hsa_circ_0028660	85389	1759	Gm12878, Helas3, K562	NA, NA, NA	NA	ANNOTATED, CDS, coding, INTERNAL, OVCODE, OVERLAPTX, OVEXON, UTR5	NM_016281	TAOK3	Salzman2013
chr1:26887216-26888154	+	hsa_circ_0011008	938	375	Gm12878, Helas3, Nhek	2, 4, 8	NA	ANNOTATED, CDS, coding, INTERNAL, OVCODE, OVEXON	NM_002953	RPS6KA1	Salzman2013
chr19:45515193-45515534	+	hsa_circ_0051427	341	341	Gm12878, Hepg2	NA, NA	NA	ALT_ACCEPTOR, CDS, coding, INTERNAL, OVCODE, OVEXON	NM_006509	RELB	Salzman2013
chr19:39090564-39092165	-	hsa_circ_0050868	1601	223	Gm12878, Hepg2	36, 2	NA	ANNOTATED, CDS, coding, INTERNAL, OVCODE, OVERLAPTX, OVEXON	NM_007181	MAP4K1	Salzman2013
chr11:64566892-64566951	-	hsa_circ_0022711	59	59	Gm12878, Hepg2	NA, NA	NA	ANNOTATED, CDS, coding, INTERNAL, OVCODE, OVEXON	NM_004579	MAP4K2	Salzman2013
chr14:91409421-91526478	-	hsa_circ_0032941	117057	59490	Gm12878, Hepg2, K562	NA, NA, NA	NA	ALT_ACCEPTOR, CDS, coding, INTERNAL, intronic, OVCODE, OVEXON	NM_004755	RPS6KA5	Salzman2013
chr4:103446668-103455042	+	hsa_circ_0070525	8374	166	Gm12878, Hepg2, K562	2, NA, NA	NA	ANNOTATED, CDS, coding, INTERNAL, OVCODE, OVEXON, UTR5	NM_003998	NFKB1	Salzman2013
chr11:64127634-64139687	+	hsa_circ_0022697	12053	2927	Gm12878, Hmec	NA, NA	NA	ANNOTATED, CDS, coding, OVCODE, OVEXON, UTR3	NM_003942	RPS6KA4	Salzman2013
chr5:88024309-88047860	-	hsa_circ_0073270	23551	698	Gm12878, Hsmm, K562	NA, NA, NA	NA	ANNOTATED, CDS, coding, INTERNAL, OVCODE, OVEXON	NM_002397	MEF2C	Salzman2013
chrX:153576899-153590946	-	hsa_circ_0091849	14047	5857	Gm12878, Huvec	NA, NA	NA	ANNOTATED, CDS, coding, OVCODE, OVERLAPTX, OVEXON, UTR3	NM_001110556	FLNA	Salzman2013
chr6:137015277-137015448	-	hsa_circ_0077981	171	171	Gm12878, K562	NA, NA	NA	ANNOTATED, CDS, coding, INTERNAL, OVCODE, OVEXON	NM_005923	MAP3K5	Salzman2013
chr15:66729083-66737045	+	hsa_circ_0035972	7962	277	Gm12878, K562	NA, NA	NA	ANNOTATED, CDS, coding, INTERNAL, OVCODE, OVERLAPTX, OVEXON	NM_002755	MAP2K1	Salzman2013
chr16:24046739-24046868	+	hsa_circ_0038651	129	129	Gm12878, K562	NA, NA	NA	ANNOTATED, CDS, coding, INTERNAL, OVCODE, OVEXON	NM_002738	PRKCB	Salzman2013
chr16:24183590-24185901	+	hsa_circ_0038657	2311	155	Gm12878, K562	1, 1	NA	ANNOTATED, CDS, coding, INTERNAL, OVCODE, OVEXON	NM_002738	PRKCB	Salzman2013
chr16:24043456-24135302	+	hsa_circ_0038649	91846	777	Gm12878, K562	5, 6	NA	ANNOTATED, CDS, coding, INTERNAL, OVCODE, OVERLAPTX, OVEXON	NM_002738	PRKCB	Salzman2013
chr12:118671478-118682770	-	hsa_circ_0028669	11292	523	Gm12878, K562	NA, NA	NA	ANNOTATED, CDS, coding, INTERNAL, OVCODE, OVEXON	NM_016281	TAOK3	Salzman2013
chr16:23999828-24105618	+	hsa_circ_0038644	105790	616	Gm12878, K562	NA, NA	NA	ANNOTATED, CDS, coding, INTERNAL, OVCODE, OVERLAPTX, OVEXON	NM_002738	PRKCB	Salzman2013
chr16:23999828-24135302	+	hsa_circ_0038645	135474	860	Gm12878, K562	NA, NA	NA	ANNOTATED, CDS, coding, INTERNAL, OVCODE, OVERLAPTX, OVEXON	NM_002738	PRKCB	Salzman2013
chr16:23848695-24105618	+	hsa_circ_0038640	256923	648	Gm12878, K562	NA, NA	NA	ANNOTATED, CDS, coding, INTERNAL, OVCODE, OVERLAPTX, OVEXON	NM_002738	PRKCB	Salzman2013
chr16:23848695-24046868	+	hsa_circ_0038639	198173	356	Gm12878, K562	NA, NA	NA	ANNOTATED, CDS, coding, INTERNAL, OVCODE, OVEXON	NM_002738	PRKCB	Salzman2013
chr7:140476711-140534672	-	hsa_circ_0082753	57961	1454	Gm12878, K562	NA, NA	NA	ANNOTATED, CDS, coding, INTERNAL, OVCODE, OVERLAPTX, OVEXON	NM_004333	BRAF	Salzman2013
chr6:136980356-137019820	-	hsa_circ_0077978	39464	914	Gm12878, K562	NA, NA	NA	ANNOTATED, CDS, coding, INTERNAL, OVCODE, OVEXON	NM_005923	MAP3K5	Salzman2013
chr15:67878227-67879251	+	hsa_circ_0036031	1024	109	Gm12878, K562	NA, 1	NA	ANNOTATED, CDS, coding, INTERNAL, OVCODE, OVERLAPTX, OVEXON	NM_145160	MAP2K5	Salzman2013
chr4:160225493-160275198	+	hsa_circ_0071347	49705	4108	Gm12878, K562	NA, NA	NA	ANNOTATED, CDS, coding, INTERNAL, OVCODE, OVERLAPTX, OVEXON	NM_014247	RAPGEF2	Salzman2013
chr16:23999828-24166178	+	hsa_circ_0038646	166350	1034	Gm12878, K562	NA, NA	NA	ANNOTATED, CDS, coding, INTERNAL, OVCODE, OVERLAPTX, OVEXON	NM_002738	PRKCB	Salzman2013
chr7:140477790-140487384	-	hsa_circ_0082756	9594	377	Gm12878, K562	NA, NA	NA	ANNOTATED, CDS, coding, INTERNAL, OVCODE, OVEXON	NM_004333	BRAF	Salzman2013
chr14:60715965-60765805	+	hsa_circ_0032107	49840	8204	Gm12878, K562	NA, NA	Simple_repeat	ANNOTATED, CDS, coding, OVCODE, OVERLAPTX, OVEXON, UTR3, UTR5	NM_021003	PPM1A	Salzman2013
chr7:6441498-6443598	+	hsa_circ_0079351	2100	1812	Gm12878, K562, Mcf7	NA, NA, NA	NA	ANNOTATED, CDS, coding, OVCODE, OVERLAPTX, OVEXON, UTR3	NM_018890	RAC1	Salzman2013
chr14:91409421-91526993	-	hsa_circ_0032942	117572	833	Gm12878, K562, Mcf7, Sknshra	NA, NA, NA, NA	NA	ANNOTATED, CDS, coding, OVCODE, OVEXON, UTR5	NM_004755	RPS6KA5	Salzman2013
chr7:6438292-6443598	+	hsa_circ_0079349	5306	1932	Gm12878, K562, Nhek	NA, NA, NA	NA	ANNOTATED, CDS, coding, OVCODE, OVERLAPTX, OVEXON, UTR3	NM_018890	RAC1	Salzman2013
chr12:118693252-118693460	-	hsa_circ_0028672	208	208	Gm12878, K562, Nhek	NA, NA, NA	NA	ANNOTATED, CDS, coding, INTERNAL, OVCODE, OVEXON, UTR5	NM_016281	TAOK3	Salzman2013
chr11:122928199-122930736	-	hsa_circ_0024708	2537	1619	Gm12878, K562, Nhek	NA, NA, NA	NA	ANNOTATED, CDS, coding, OVCODE, OVEXON, UTR3	NM_006597	HSPA8	Salzman2013
chr17:27807385-27809306	+	hsa_circ_0042764	1921	206	Gm12878, K562, Sknshra	NA, NA, NA	NA	ANNOTATED, CDS, coding, INTERNAL, OVCODE, OVEXON	NM_020791	TAOK1	Salzman2013
chr16:24043456-24166178	+	hsa_circ_0038650	122722	951	Gm12878, K562, Sknshra	NA, NA, NA	NA	ANNOTATED, CDS, coding, INTERNAL, OVCODE, OVERLAPTX, OVEXON	NM_002738	PRKCB	Salzman2013
chr17:11984672-12013743	+	hsa_circ_0042097	29071	467	Gm12878, K562, Sknshra	NA, NA, NA	NA	ANNOTATED, CDS, coding, INTERNAL, OVCODE, OVERLAPTX, OVEXON	NM_003010	MAP2K4	Salzman2013
chr1:206904984-206907630	+	hsa_circ_0016270	2646	2415	Gm12878, Mcf7, Nhek	NA, NA, NA	NA	ANNOTATED, CDS, coding, OVCODE, OVEXON, UTR3	NM_004759	MAPKAPK2	Salzman2013
chr14:105239587-105239716	-	hsa_circ_0033553	129	129	Gm12878, Mcf7, Nhek	4, 25, 11	NA	ANNOTATED, CDS, coding, INTERNAL, OVCODE, OVERLAPTX, OVEXON	NM_005163	AKT1	Salzman2013
chr8:42176069-42186732	+	hsa_circ_0084103	10663	965	Gm12878, Nhek	NA, NA	NA	ANNOTATED, INTERNAL, ncRNA, OVCODE, OVEXON	NR_033818	IKBKB	Salzman2013
chr1:26897939-26901520	+	hsa_circ_0011009	3581	1446	Gm12878, Nhek	NA, NA	NA	ANNOTATED, CDS, coding, OVCODE, OVEXON, UTR3	NM_002953	RPS6KA1	Salzman2013
chr4:185548849-185552311	-	hsa_circ_0071529	3462	1927	Gm12878, Nhek	NA, NA	NA	ANNOTATED, CDS, coding, OVCODE, OVEXON, UTR3	NM_004346	CASP3	Salzman2013
chr6:136878186-136922180	-	hsa_circ_0077960	43994	1977	Gm12878, Nhek	NA, NA	NA	ANNOTATED, CDS, coding, OVCODE, OVEXON, UTR3	NM_005923	MAP3K5	Salzman2013
chr17:27778472-27816775	+	hsa_circ_0042752	38303	843	Gm12878, Nhek	NA, NA	NA	ANNOTATED, CDS, coding, INTERNAL, OVCODE, OVEXON, UTR5	NM_020791	TAOK1	Salzman2013
chr12:118636855-118651915	-	hsa_circ_0028663	15060	551	Gm12878, Sknshra	1, NA	NA	ANNOTATED, CDS, coding, INTERNAL, OVCODE, OVEXON	NM_016281	TAOK3	Salzman2013
chr15:67842371-67893087	+	hsa_circ_0036026	50716	410	Gm12878, Sknshra	5, 3	NA	ANNOTATED, CDS, coding, INTERNAL, OVCODE, OVERLAPTX, OVEXON	NM_145160	MAP2K5	Salzman2013
chr17:7576852-7576926	-	hsa_circ_0041948	74	74	H1hesc	NA	NA	ANNOTATED, CDS, coding, INTERNAL, OVCODE, OVEXON	NM_001126114	TP53	Salzman2013
chr1:243736227-243859018	-	hsa_circ_0017247	122791	773	H1hesc	NA	NA	ANNOTATED, CDS, coding, INTERNAL, OVCODE, OVERLAPTX, OVEXON	NM_005465	AKT3	Salzman2013
chr3:12625099-12626752	-	hsa_circ_0064357	1653	1324	H1hesc	NA	NA	ANNOTATED, CDS, coding, OVCODE, OVERLAPTX, OVEXON, UTR3	NM_002880	RAF1	Salzman2013
chrX:153587613-153596106	-	hsa_circ_0091974	8493	3681	H1hesc	NA	NA	ANNOTATED, CDS, coding, INTERNAL, OVCODE, OVEXON	NM_001110556	FLNA	Salzman2013
chr10:101953054-101961906	-	hsa_circ_0019501	8852	601	H1hesc	NA	NA	ANNOTATED, CDS, coding, INTERNAL, OVCODE, OVEXON	NM_001278	CHUK	Salzman2013
chr11:122928959-122929538	-	hsa_circ_0024711	579	432	H1hesc	NA	NA	ANNOTATED, CDS, coding, INTERNAL, OVCODE, OVEXON	NM_006597	HSPA8	Salzman2013
chr17:29552100-29654857	+	hsa_circ_0042906	102757	3776	H1hesc	NA	NA	ALT_ACCEPTOR, CDS, coding, INTERNAL, intronic, OVCODE, OVERLAPTX, OVEXON	NM_001042492	NF1	Salzman2013
chr14:50655214-50667802	-	hsa_circ_0031834	12588	501	H1hesc	NA	NA	ANNOTATED, CDS, coding, INTERNAL, OVCODE, OVEXON	NM_006939	SOS2	Salzman2013
chr19:13325046-13482593	-	hsa_circ_0049674	157547	5414	H1hesc	NA	NA	ANNOTATED, CDS, coding, INTERNAL, OVCODE, OVERLAPTX, OVEXON	NM_023035	CACNA1A	Salzman2013
chr10:75196562-75234788	-	hsa_circ_0018811	38226	2604	H1hesc	NA	NA	ANNOTATED, CDS, coding, OVCODE, OVERLAPTX, OVEXON, UTR3	NM_001142353	PPP3CB	Salzman2013
chr4:55569889-55593490	+	hsa_circ_0069765	23601	891	H1hesc	NA	NA	ANNOTATED, CDS, coding, INTERNAL, OVCODE, OVERLAPTX, OVEXON	NM_000222	KIT	Salzman2013
chr9:139804371-139814967	+	hsa_circ_0089605	10596	432	H1hesc	NA	NA	ANNOTATED, CDS, coding, INTERNAL, OVCODE, OVEXON	NM_021138	TRAF2	Salzman2013
chr17:37866592-37866734	+	hsa_circ_0043464	142	142	H1hesc	NA	NA	ANNOTATED, CDS, coding, INTERNAL, OVCODE, OVEXON	NM_001005862	ERBB2	Salzman2013
chr15:42120282-42127842	+	hsa_circ_0034764	7560	569	H1hesc	NA	Simple_repeat	ANNOTATED, CDS, coding, OVCODE, OVEXON, UTR5	NM_005090	JMJD7-PLA2G4B	Salzman2013
chr10:123298052-123310973	-	hsa_circ_0020237	12921	347	H1hesc	NA	NA	ALT_DONOR, CDS, coding, INTERNAL, intronic, OVCODE, OVERLAPTX, OVEXON	NM_022970	FGFR2	Salzman2013
chr16:1254009-1260971	+	hsa_circ_0037281	6962	2221	H1hesc	NA	NA	ANNOTATED, CDS, coding, INTERNAL, OVCODE, OVERLAPTX, OVEXON	NM_021098	CACNA1H	Salzman2013
chr12:112308888-112321572	+	hsa_circ_0028312	12684	365	H1hesc	NA	NA	ANNOTATED, CDS, coding, INTERNAL, OVCODE, OVEXON	NM_139078	MAPKAPK5	Salzman2013
chr5:80390114-80390811	+	hsa_circ_0073194	697	204	H1hesc	NA	NA	ANNOTATED, CDS, coding, INTERNAL, OVCODE, OVEXON	NM_006909	RASGRF2	Salzman2013
chr4:55561677-55561947	+	hsa_circ_0069762	270	270	H1hesc	NA	NA	ANNOTATED, CDS, coding, INTERNAL, OVCODE, OVEXON	NM_000222	KIT	Salzman2013
chr9:140777195-140811883	+	hsa_circ_0089756	34688	576	H1hesc	NA	NA	ANNOTATED, CDS, coding, INTERNAL, OVCODE, OVERLAPTX, OVEXON	NM_000718	CACNA1B	Salzman2013
chrX:153582518-153582659	-	hsa_circ_0091929	141	141	H1hesc	NA	NA	ANNOTATED, CDS, coding, INTERNAL, OVCODE, OVEXON	NM_001110556	FLNA	Salzman2013
chr15:99454543-99486281	+	hsa_circ_0037033	31738	2125	H1hesc	4	NA	ANNOTATED, CDS, coding, INTERNAL, OVCODE, OVEXON	NM_000875	IGF1R	Salzman2013
chr17:29546022-29550585	+	hsa_circ_0042901	4563	318	H1hesc	NA	NA	ANNOTATED, CDS, coding, INTERNAL, OVCODE, OVEXON	NM_001042492	NF1	Salzman2013
chr17:26449628-26519239	+	hsa_circ_0042514	69611	1071	H1hesc	NA	NA	ANNOTATED, CDS, coding, INTERNAL, OVCODE, OVERLAPTX, OVEXON	NM_016231	NLK	Salzman2013
chr4:55963828-55976935	-	hsa_circ_0069769	13107	1638	H1hesc	NA	NA	ANNOTATED, CDS, coding, INTERNAL, OVCODE, OVEXON	NM_002253	KDR	Salzman2013
chr2:39515261-39517475	-	hsa_circ_0054200	2214	203	H1hesc	NA	NA	ANNOTATED, CDS, coding, INTERNAL, OVCODE, OVEXON	NM_003618	MAP4K3	Salzman2013
chr4:55984770-55987357	-	hsa_circ_0069771	2587	291	H1hesc	8	NA	ANNOTATED, CDS, coding, INTERNAL, OVCODE, OVEXON	NM_002253	KDR	Salzman2013
chr6:161532867-161538417	+	hsa_circ_0078623	5550	946	H1hesc	NA	NA	ANNOTATED, CDS, coding, OVCODE, OVEXON, UTR3	NM_005922	MAP3K4	Salzman2013
chr11:77047130-77090433	-	hsa_circ_0023677	43303	1122	H1hesc	NA	NA	ANNOTATED, CDS, coding, INTERNAL, OVCODE, OVEXON	NM_001128620	PAK1	Salzman2013
chr9:27220046-27230172	+	hsa_circ_0086605	10126	1214	H1hesc	NA	NA	ANNOTATED, CDS, coding, OVCODE, OVEXON, UTR3	NM_000459	TEK	Salzman2013
chrX:153582282-153593854	-	hsa_circ_0091927	11572	4257	H1hesc	NA	NA	ANNOTATED, CDS, coding, INTERNAL, OVCODE, OVEXON	NM_001110556	FLNA	Salzman2013
chr4:55569889-55603446	+	hsa_circ_0069766	33557	2046	H1hesc	NA	NA	ANNOTATED, CDS, coding, INTERNAL, OVCODE, OVERLAPTX, OVEXON	NM_000222	KIT	Salzman2013
chr5:86674212-86674355	+	hsa_circ_0073254	143	143	H1hesc	NA	NA	ANNOTATED, CDS, coding, INTERNAL, OVCODE, OVERLAPTX, OVEXON	NM_002890	RASA1	Salzman2013
chr3:58124008-58129340	+	hsa_circ_0066365	5332	564	H1hesc	NA	NA	ANNOTATED, CDS, coding, INTERNAL, OVCODE, OVEXON	NM_001164317	FLNB	Salzman2013
chr17:29554540-29556992	+	hsa_circ_0042913	2452	665	H1hesc	NA	NA	ANNOTATED, CDS, coding, INTERNAL, OVCODE, OVEXON	NM_001042492	NF1	Salzman2013
chr12:53875724-53893444	-	hsa_circ_0026666	17720	2851	H1hesc	NA	NA	ANNOTATED, CDS, coding, OVCODE, OVERLAPTX, OVEXON, UTR5	NM_001193511	MAP3K12	Salzman2013
chr3:58155316-58155520	+	hsa_circ_0066376	204	204	H1hesc	NA	NA	ANNOTATED, CDS, coding, INTERNAL, OVCODE, OVERLAPTX, OVEXON	NM_001164317	FLNB	Salzman2013
chr4:160235742-160271441	+	hsa_circ_0071348	35699	3190	H1hesc	NA	NA	ANNOTATED, CDS, coding, INTERNAL, OVCODE, OVERLAPTX, OVEXON	NM_014247	RAPGEF2	Salzman2013
chr1:26898666-26901520	+	hsa_circ_0011010	2854	1207	H1hesc	NA	NA	ANNOTATED, CDS, coding, OVCODE, OVEXON, UTR3	NM_002953	RPS6KA1	Salzman2013
chr6:91228165-91246120	-	hsa_circ_0077388	17955	349	H1hesc	NA	NA	ANNOTATED, CDS, coding, INTERNAL, OVCODE, OVEXON	NM_003188	MAP3K7	Salzman2013
chr2:39216410-39241130	-	hsa_circ_0054170	24720	1451	H1hesc	NA	NA	ANNOTATED, CDS, coding, INTERNAL, OVCODE, OVERLAPTX, OVEXON	NM_005633	SOS1	Salzman2013
chr9:140967939-140968518	+	hsa_circ_0089760	579	183	H1hesc	NA	NA	ALT_ACCEPTOR, CDS, coding, INTERNAL, OVCODE, OVEXON	NM_000718	CACNA1B	Salzman2013
chr6:43745205-43746655	+	hsa_circ_0076610	1450	304	H1hesc	NA	NA	ANNOTATED, CDS, coding, INTERNAL, OVCODE, OVEXON	NM_001171623	VEGFA	Salzman2013
chr8:38283639-38287466	-	hsa_circ_0084008	3827	654	H1hesc	12	NA	ANNOTATED, CDS, coding, INTERNAL, OVCODE, OVEXON	NM_001174064	FGFR1	Salzman2013
chr15:66736993-66781614	+	hsa_circ_0035975	44621	506	H1hesc	NA	NA	ANNOTATED, CDS, coding, INTERNAL, OVCODE, OVERLAPTX, OVEXON	NM_002755	MAP2K1	Salzman2013
chr15:99465376-99472889	+	hsa_circ_0037034	7513	684	H1hesc	3	NA	ANNOTATED, CDS, coding, INTERNAL, OVCODE, OVEXON	NM_000875	IGF1R	Salzman2013
chr17:37880978-37883256	+	hsa_circ_0043470	2278	852	H1hesc	NA	NA	ANNOTATED, CDS, coding, INTERNAL, OVCODE, OVEXON	NM_001005862	ERBB2	Salzman2013
chr12:56489040-56490406	+	hsa_circ_0026818	1366	316	H1hesc	NA	NA	ANNOTATED, CDS, coding, INTERNAL, OVCODE, OVEXON	NM_001982	ERBB3	Salzman2013
chr8:38273387-38315052	-	hsa_circ_0084005	41665	2004	H1hesc	NA	NA	ANNOTATED, CDS, coding, INTERNAL, OVCODE, OVERLAPTX, OVEXON, UTR5	NM_001174064	FGFR1	Salzman2013
chrX:153591028-153592740	-	hsa_circ_0092009	1712	382	H1hesc	NA	NA	ANNOTATED, CDS, coding, INTERNAL, OVCODE, OVEXON	NM_001110556	FLNA	Salzman2013
chr11:64497524-64497666	-	hsa_circ_0022703	142	142	H1hesc	NA	NA	ANNOTATED, CDS, coding, INTERNAL, OVCODE, OVEXON	NM_153819	RASGRP2	Salzman2013
chr4:55569889-55573453	+	hsa_circ_0069764	3564	359	H1hesc	NA	NA	ANNOTATED, CDS, coding, INTERNAL, OVCODE, OVEXON	NM_000222	KIT	Salzman2013
chrX:153587351-153592740	-	hsa_circ_0091960	5389	2452	H1hesc	NA	NA	ANNOTATED, CDS, coding, INTERNAL, OVCODE, OVEXON	NM_001110556	FLNA	Salzman2013
chrX:153581139-153603006	-	hsa_circ_0091911	21867	6628	H1hesc	NA	Satellite	ANNOTATED, CDS, coding, OVCODE, OVERLAPTX, OVEXON, UTR5	NM_001110556	FLNA	Salzman2013
chr5:80502663-80525981	+	hsa_circ_0073200	23318	5200	H1hesc	NA	NA	ANNOTATED, CDS, coding, OVCODE, OVERLAPTX, OVEXON, UTR3	NM_006909	RASGRF2	Salzman2013
chr3:12645634-12650834	-	hsa_circ_0064366	5200	514	H1hesc	NA	NA	ANNOTATED, CDS, coding, INTERNAL, OVCODE, OVEXON	NM_002880	RAF1	Salzman2013
chr1:243736227-243777041	-	hsa_circ_0017245	40814	192	H1hesc	NA	NA	ANNOTATED, CDS, coding, INTERNAL, OVCODE, OVEXON	NM_005465	AKT3	Salzman2013
chr9:140865834-140907687	+	hsa_circ_0089759	41853	934	H1hesc	3	NA	ANNOTATED, CDS, coding, INTERNAL, OVCODE, OVEXON	NM_000718	CACNA1B	Salzman2013
chr10:123298052-123298229	-	hsa_circ_0020236	177	177	H1hesc	NA	NA	ALT_DONOR, CDS, coding, INTERNAL, intronic, OVCODE, OVEXON	NM_022970	FGFR2	Salzman2013
chrX:49070278-49084601	-	hsa_circ_0090577	14323	2811	H1hesc	NA	NA	ANNOTATED, CDS, coding, INTERNAL, OVCODE, OVERLAPTX, OVEXON	NM_005183	CACNA1F	Salzman2013
chr17:37866338-37868701	+	hsa_circ_0043463	2363	505	H1hesc	NA	NA	ANNOTATED, CDS, coding, INTERNAL, OVCODE, OVEXON	NM_001005862	ERBB2	Salzman2013
chr4:55963828-55981209	-	hsa_circ_0069770	17381	2125	H1hesc	NA	NA	ANNOTATED, CDS, coding, INTERNAL, OVCODE, OVEXON	NM_002253	KDR	Salzman2013
chr15:66694219-66777529	+	hsa_circ_0035968	83310	33960	H1hesc	NA	LINE	ALT_ACCEPTOR, CDS, coding, INTERNAL, intronic, OVCODE, OVERLAPTX, OVEXON	NM_002755	MAP2K1	Salzman2013
chr5:80409356-80497261	+	hsa_circ_0073199	87905	819	H1hesc	NA	NA	ANNOTATED, CDS, coding, INTERNAL, OVCODE, OVERLAPTX, OVEXON	NM_006909	RASGRF2	Salzman2013
chr14:60749401-60765805	+	hsa_circ_0032110	16404	7774	H1hesc	NA	NA	ANNOTATED, CDS, coding, OVCODE, OVERLAPTX, OVEXON, UTR3, UTR5	NM_021003	PPM1A	Salzman2013
chr17:27829606-27849537	+	hsa_circ_0042769	19931	945	H1hesc	NA	NA	ANNOTATED, CDS, coding, INTERNAL, OVCODE, OVEXON	NM_020791	TAOK1	Salzman2013
chr7:2773084-2834777	-	hsa_circ_0079207	61693	267	H1hesc	NA	NA	ANNOTATED, CDS, coding, INTERNAL, OVCODE, OVERLAPTX, OVEXON	NM_007353	GNA12	Salzman2013
chr8:38282026-38315052	-	hsa_circ_0084007	33026	1092	H1hesc	NA	NA	ANNOTATED, CDS, coding, INTERNAL, OVCODE, OVERLAPTX, OVEXON, UTR5	NM_001174064	FGFR1	Salzman2013
chr12:56477534-56487334	+	hsa_circ_0026809	9800	1398	H1hesc	NA	NA	ANNOTATED, CDS, coding, INTERNAL, OVCODE, OVEXON	NM_001982	ERBB3	Salzman2013
chr7:140508691-140624564	-	hsa_circ_0082768	115873	669	H1hesc	NA	Low_complexity	ANNOTATED, CDS, coding, OVCODE, OVEXON, UTR5	NM_004333	BRAF	Salzman2013
chr11:77048368-77054976	-	hsa_circ_0023678	6608	331	H1hesc	NA	NA	ANNOTATED, CDS, coding, INTERNAL, OVCODE, OVEXON	NM_001128620	PAK1	Salzman2013
chr19:7125293-7184648	-	hsa_circ_0048946	59355	2606	H1hesc	7	NA	ANNOTATED, CDS, coding, INTERNAL, OVCODE, OVERLAPTX, OVEXON	NM_000208	INSR	Salzman2013
chr17:29546022-29586147	+	hsa_circ_0042903	40125	2903	H1hesc	NA	NA	ANNOTATED, CDS, coding, INTERNAL, OVCODE, OVERLAPTX, OVEXON	NM_001042492	NF1	Salzman2013
chr7:81591755-81593675	-	hsa_circ_0080919	1920	262	H1hesc	NA	NA	ANNOTATED, CDS, coding, INTERNAL, OVCODE, OVEXON	NM_000722	CACNA2D1	Salzman2013
chr5:80390674-80390811	+	hsa_circ_0073195	137	137	H1hesc	NA	NA	ANNOTATED, CDS, coding, INTERNAL, OVCODE, OVEXON	NM_006909	RASGRF2	Salzman2013
chr5:80338695-80422982	+	hsa_circ_0073182	84287	2398	H1hesc	NA	NA	ANNOTATED, CDS, coding, INTERNAL, OVCODE, OVERLAPTX, OVEXON	NM_006909	RASGRF2	Salzman2013
chr9:140809105-140811883	+	hsa_circ_0089758	2778	344	H1hesc	NA	NA	ANNOTATED, CDS, coding, INTERNAL, OVCODE, OVEXON	NM_000718	CACNA1B	Salzman2013
chr19:40747844-40761176	-	hsa_circ_0051078	13332	398	H1hesc	NA	NA	ANNOTATED, CDS, coding, INTERNAL, OVCODE, OVEXON	NM_001626	AKT2	Salzman2013
chr18:77193578-77193738	+	hsa_circ_0048024	160	160	H1hesc	2	NA	ANNOTATED, CDS, coding, INTERNAL, OVCODE, OVEXON	NM_006162	NFATC1	Salzman2013
chr2:44395999-44458611	+	hsa_circ_0054405	62612	3042	H1hesc	NA	NA	ANNOTATED, CDS, coding, OVCODE, OVEXON, UTR3, UTR5	NM_001033557	PPM1B	Salzman2013
chr11:77048368-77103586	-	hsa_circ_0023679	55218	1237	H1hesc	NA	NA	ANNOTATED, CDS, coding, INTERNAL, OVCODE, OVEXON, UTR5	NM_001128620	PAK1	Salzman2013
chr22:22161952-22221970	-	hsa_circ_0062441	60018	542	H1hesc	NA	Low_complexity	ANNOTATED, CDS, coding, OVCODE, OVERLAPTX, OVEXON, UTR5	NM_002745	MAPK1	Salzman2013
chr15:66777327-66777529	+	hsa_circ_0035977	202	202	H1hesc, Helas3	NA, NA	NA	ANNOTATED, CDS, coding, INTERNAL, OVCODE, OVEXON	NM_002755	MAP2K1	Salzman2013
chr12:56481360-56482652	+	hsa_circ_0026813	1292	562	H1hesc, Helas3, Hepg2	5, 4, 1	NA	ANNOTATED, CDS, coding, INTERNAL, OVCODE, OVEXON	NM_001982	ERBB3	Salzman2013
chr6:43146543-43149244	+	hsa_circ_0076490	2701	2489	H1hesc, Helas3, Hmec, Huvec, K562	NA, NA, NA, NA, NA	NA	ANNOTATED, CDS, coding, OVCODE, OVERLAPTX, OVEXON, UTR3	NM_003131	SRF	Salzman2013
chrX:153580548-153590516	-	hsa_circ_0091887	9968	4113	H1hesc, Helas3, Hsmm, Huvec, Nhek	NA, NA, NA, NA, NA	NA	ANNOTATED, CDS, coding, INTERNAL, OVCODE, OVEXON	NM_001110556	FLNA	Salzman2013
chrX:153587613-153588955	-	hsa_circ_0091963	1342	1096	H1hesc, Helas3, Hsmm, Nhek, Nhlf	NA, NA, NA, NA, NA	NA	ANNOTATED, CDS, coding, INTERNAL, OVCODE, OVEXON	NM_001110556	FLNA	Salzman2013
chr5:179665331-179707608	-	hsa_circ_0075343	42277	1179	H1hesc, Helas3, K562	NA, NA, 3	NA	ANNOTATED, CDS, coding, INTERNAL, OVCODE, OVERLAPTX, OVEXON, UTR5	NM_139069	MAPK9	Salzman2013
chr3:58094905-58095426	+	hsa_circ_0066326	521	268	H1hesc, Helas3, Sknshra	NA, NA, NA	NA	ANNOTATED, CDS, coding, INTERNAL, OVCODE, OVEXON	NM_001164317	FLNB	Salzman2013
chr11:122929339-122929969	-	hsa_circ_0024713	630	402	H1hesc, Hepg2	NA, NA	NA	ANNOTATED, CDS, coding, INTERNAL, OVCODE, OVEXON	NM_006597	HSPA8	Salzman2013
chr3:12641886-12653561	-	hsa_circ_0064364	11675	655	H1hesc, Hepg2	NA, NA	NA	ANNOTATED, CDS, coding, INTERNAL, OVCODE, OVEXON	NM_002880	RAF1	Salzman2013
chr19:7163042-7184648	-	hsa_circ_0048959	21606	1377	H1hesc, Hepg2	3, NA	NA	ANNOTATED, CDS, coding, INTERNAL, OVCODE, OVERLAPTX, OVEXON	NM_000208	INSR	Salzman2013
chr12:56480314-56482652	+	hsa_circ_0026810	2338	688	H1hesc, Hepg2, Mcf7	1, 6, NA	NA	ANNOTATED, CDS, coding, INTERNAL, OVCODE, OVEXON	NM_001982	ERBB3	Salzman2013
chr3:58118534-58135729	+	hsa_circ_0066357	17195	1854	H1hesc, Hepg2, Nhek	NA, NA, NA	NA	ANNOTATED, CDS, coding, INTERNAL, OVCODE, OVEXON	NM_001164317	FLNB	Salzman2013
chr1:206902379-206902444	+	hsa_circ_0016262	65	65	H1hesc, Hsmm	NA, NA	NA	ANNOTATED, CDS, coding, INTERNAL, OVCODE, OVEXON	NM_004759	MAPKAPK2	Salzman2013
chr1:22412931-22413359	+	hsa_circ_0010790	428	308	H1hesc, Huvec	NA, NA	NA	ANNOTATED, CDS, coding, INTERNAL, OVCODE, OVERLAPTX, OVEXON	NM_001039802	CDC42	Salzman2013
chr12:112308888-112323840	+	hsa_circ_0028313	14952	486	H1hesc, Huvec	NA, NA	NA	ANNOTATED, CDS, coding, INTERNAL, OVCODE, OVERLAPTX, OVEXON	NM_139078	MAPKAPK5	Salzman2013
chr12:69044179-69048032	+	hsa_circ_0027464	3853	267	H1hesc, K562	NA, NA	NA	ANNOTATED, CDS, coding, INTERNAL, OVCODE, OVEXON	NM_015646	RAP1B	Salzman2013
chr7:6414125-6431672	+	hsa_circ_0079342	17547	466	H1hesc, K562	NA, NA	NA	ANNOTATED, CDS, coding, OVCODE, OVEXON, UTR5	NM_018890	RAC1	Salzman2013
chr11:122928959-122929192	-	hsa_circ_0024710	233	233	H1hesc, K562	NA, NA	NA	ANNOTATED, CDS, coding, INTERNAL, OVCODE, OVEXON	NM_006597	HSPA8	Salzman2013
chr7:140439611-140476888	-	hsa_circ_0082739	37277	610	H1hesc, K562	NA, NA	NA	ANNOTATED, CDS, coding, INTERNAL, OVCODE, OVEXON	NM_004333	BRAF	Salzman2013
chr8:42146151-42151030	+	hsa_circ_0084100	4879	283	H1hesc, K562, Mcf7	7, NA, 14	NA	ANNOTATED, CDS, coding, INTERNAL, OVCODE, OVEXON	NM_001556	IKBKB	Salzman2013
chr10:123241366-123263455	-	hsa_circ_0020233	22089	1339	H1hesc, Mcf7	NA, NA	SINE	ANNOTATED, CDS, coding, OVCODE, OVEXON, UTR3	NM_001144919	FGFR2	Salzman2013
chr15:99467104-99491937	+	hsa_circ_0037037	24833	1237	H1hesc, Mcf7	NA, NA	NA	ANNOTATED, CDS, coding, INTERNAL, OVCODE, OVEXON	NM_000875	IGF1R	Salzman2013
chrX:153595099-153599729	-	hsa_circ_0092027	4630	1103	H1hesc, Nhek	NA, NA	NA	ANNOTATED, CDS, coding, INTERNAL, OVCODE, OVEXON, UTR5	NM_001110556	FLNA	Salzman2013
chrX:153580548-153587774	-	hsa_circ_0091884	7226	2627	H1hesc, Nhek, Nhlf	NA, NA, NA	NA	ANNOTATED, CDS, coding, INTERNAL, OVCODE, OVEXON	NM_001110556	FLNA	Salzman2013
chrX:153595099-153595218	-	hsa_circ_0092025	119	119	H1hesc, Nhek, Sknshra	NA, NA, NA	NA	ANNOTATED, CDS, coding, INTERNAL, OVCODE, OVEXON	NM_001110556	FLNA	Salzman2013
chr17:37868180-37873733	+	hsa_circ_0043465	5553	997	H1hesc, Nhlf	NA, NA	NA	ANNOTATED, CDS, coding, INTERNAL, OVCODE, OVEXON	NM_001005862	ERBB2	Salzman2013
chrX:153587613-153591152	-	hsa_circ_0091968	3539	2023	H1hesc, Nhlf	NA, NA	NA	ANNOTATED, CDS, coding, INTERNAL, OVCODE, OVEXON	NM_001110556	FLNA	Salzman2013
chr4:102004342-102015072	-	hsa_circ_0070514	10730	218	H1hesc, Sknshra	NA, NA	NA	ANNOTATED, CDS, coding, INTERNAL, OVCODE, OVEXON	NM_000944	PPP3CA	Salzman2013
chrX:153593188-153594838	-	hsa_circ_0092014	1650	763	H1hesc, Sknshra	NA, NA	NA	ANNOTATED, CDS, coding, INTERNAL, OVCODE, OVEXON	NM_001110556	FLNA	Salzman2013
chr1:26898944-26899164	+	hsa_circ_0092329	220	220	H9	NA	LINE	ALT_ACCEPTOR, ALT_DONOR, coding, INTERNAL, intronic	NM_002953	RPS6KA1	Zhang2013
chr1:68151221-68151421	+	hsa_circ_0092374	200	200	H9	NA	NA	ALT_DONOR, coding, INTERNAL, intronic	NM_001924	GADD45A	Zhang2013
chr12:1919443-1920889	-	hsa_circ_0025010	1446	170	Helas3	NA	NA	ANNOTATED, CDS, coding, INTERNAL, OVCODE, OVEXON	NM_172364	CACNA2D4	Salzman2013
chr4:160266257-160268150	+	hsa_circ_0071357	1893	434	Helas3	NA	NA	ANNOTATED, CDS, coding, INTERNAL, OVCODE, OVEXON	NM_014247	RAPGEF2	Salzman2013
chr11:65373416-65375541	-	hsa_circ_0022848	2125	819	Helas3	NA	NA	ANNOTATED, CDS, coding, INTERNAL, OVCODE, OVEXON	NM_002419	MAP3K11	Salzman2013
chr4:1801473-1804791	+	hsa_circ_0068871	3318	702	Helas3	NA	NA	ANNOTATED, CDS, coding, INTERNAL, OVCODE, OVEXON	NM_001163213	FGFR3	Salzman2013
chr17:29496908-29527613	+	hsa_circ_0042889	30705	583	Helas3	NA	NA	ANNOTATED, CDS, coding, INTERNAL, OVCODE, OVEXON	NM_001042492	NF1	Salzman2013
chr5:80381620-80422982	+	hsa_circ_0073191	41362	1525	Helas3	1	NA	ANNOTATED, CDS, coding, INTERNAL, OVCODE, OVERLAPTX, OVEXON	NM_006909	RASGRF2	Salzman2013
chr5:176519321-176522441	+	hsa_circ_0075147	3120	903	Helas3	NA	NA	ANNOTATED, CDS, coding, INTERNAL, OVCODE, OVEXON	NM_213647	FGFR4	Salzman2013
chr14:50647289-50647400	-	hsa_circ_0031829	111	111	Helas3	2	NA	ANNOTATED, CDS, coding, INTERNAL, OVCODE, OVEXON	NM_006939	SOS2	Salzman2013
chr11:122929766-122932037	-	hsa_circ_0024720	2271	1328	Helas3	NA	NA	ANNOTATED, CDS, coding, INTERNAL, OVCODE, OVEXON, UTR5	NM_006597	HSPA8	Salzman2013
chr11:36531597-36531863	-	hsa_circ_0021759	266	266	Helas3	NA	NA	ANNOTATED, coding, OVEXON, UTR5	NM_145803	TRAF6	Salzman2013
chr7:55242414-55249171	+	hsa_circ_0080231	6757	285	Helas3	2	NA	ANNOTATED, CDS, coding, INTERNAL, OVCODE, OVERLAPTX, OVEXON	NM_005228	EGFR	Salzman2013
chr3:58080562-58083704	+	hsa_circ_0066305	3142	360	Helas3	13	NA	ANNOTATED, CDS, coding, INTERNAL, OVCODE, OVEXON	NM_001164317	FLNB	Salzman2013
chr5:56152426-56183347	+	hsa_circ_0072520	30921	3775	Helas3	2	NA	ANNOTATED, CDS, coding, INTERNAL, OVCODE, OVERLAPTX, OVEXON	NM_005921	MAP3K1	Salzman2013
chrX:153585618-153586936	-	hsa_circ_0091937	1318	495	Helas3	NA	NA	ANNOTATED, CDS, coding, INTERNAL, OVCODE, OVEXON	NM_001110556	FLNA	Salzman2013
chr5:80366310-80404897	+	hsa_circ_0073185	38587	1295	Helas3	NA	NA	ANNOTATED, CDS, coding, INTERNAL, OVCODE, OVERLAPTX, OVEXON	NM_006909	RASGRF2	Salzman2013
chr10:30748183-30748430	+	hsa_circ_0018081	247	247	Helas3	NA	NA	ANNOTATED, CDS, coding, INTERNAL, OVCODE, OVEXON	NM_005204	MAP3K8	Salzman2013
chrX:153277979-153278129	-	hsa_circ_0091823	150	150	Helas3	NA	NA	ANNOTATED, CDS, coding, INTERNAL, OVCODE, OVEXON	NM_001569	IRAK1	Salzman2013
chr1:155041494-155042029	+	hsa_circ_0014485	535	535	Helas3	NA	NA	ANNOTATED, CDS, coding, OVCODE, OVEXON, UTR3	NM_182689	EFNA4	Salzman2013
chr7:55221703-55241736	+	hsa_circ_0080223	20033	1437	Helas3	NA	NA	ANNOTATED, CDS, coding, INTERNAL, OVCODE, OVEXON	NM_005228	EGFR	Salzman2013
chr5:56161655-56171137	+	hsa_circ_0072532	9482	813	Helas3	NA	NA	ANNOTATED, CDS, coding, INTERNAL, OVCODE, OVEXON	NM_005921	MAP3K1	Salzman2013
chr6:136922939-137019820	-	hsa_circ_0077969	96881	2245	Helas3	NA	NA	ANNOTATED, CDS, coding, INTERNAL, OVCODE, OVERLAPTX, OVEXON	NM_005923	MAP3K5	Salzman2013
chrX:153587851-153588014	-	hsa_circ_0091977	163	163	Helas3	3	NA	ANNOTATED, CDS, coding, INTERNAL, OVCODE, OVEXON	NM_001110556	FLNA	Salzman2013
chr6:136901438-137019820	-	hsa_circ_0077968	118382	2905	Helas3	NA	NA	ANNOTATED, CDS, coding, INTERNAL, OVCODE, OVERLAPTX, OVEXON	NM_005923	MAP3K5	Salzman2013
chr17:27794162-27807499	+	hsa_circ_0042759	13337	431	Helas3	NA	NA	ANNOTATED, CDS, coding, INTERNAL, OVCODE, OVEXON	NM_020791	TAOK1	Salzman2013
chrX:153281482-153281548	-	hsa_circ_0091824	66	66	Helas3	NA	NA	ANNOTATED, CDS, coding, INTERNAL, OVCODE, OVEXON	NM_001569	IRAK1	Salzman2013
chr12:56481360-56481697	+	hsa_circ_0026812	337	185	Helas3	NA	NA	ANNOTATED, CDS, coding, INTERNAL, OVCODE, OVEXON	NM_001982	ERBB3	Salzman2013
chr11:64129113-64139687	+	hsa_circ_0022700	10574	2403	Helas3	NA	NA	ANNOTATED, CDS, coding, OVCODE, OVEXON, UTR3	NM_003942	RPS6KA4	Salzman2013
chr17:29527439-29528177	+	hsa_circ_0042894	738	297	Helas3	NA	NA	ANNOTATED, CDS, coding, INTERNAL, OVCODE, OVEXON	NM_001042492	NF1	Salzman2013
chrX:153580548-153582851	-	hsa_circ_0091881	2303	1456	Helas3	NA	NA	ANNOTATED, CDS, coding, INTERNAL, OVCODE, OVEXON	NM_001110556	FLNA	Salzman2013
chr4:1807777-1810599	+	hsa_circ_0068876	2822	2195	Helas3	NA	NA	ANNOTATED, CDS, coding, OVCODE, OVEXON, UTR3	NM_001163213	FGFR3	Salzman2013
chr5:80363850-80404897	+	hsa_circ_0073184	41047	1443	Helas3	NA	NA	ANNOTATED, CDS, coding, INTERNAL, OVCODE, OVERLAPTX, OVEXON	NM_006909	RASGRF2	Salzman2013
chr19:7974947-7975457	+	hsa_circ_0049011	510	301	Helas3	NA	NA	ANNOTATED, CDS, coding, INTERNAL, OVCODE, OVEXON	NM_145185	MAP2K7	Salzman2013
chr11:64127634-64136073	+	hsa_circ_0022696	8439	1207	Helas3	NA	NA	ANNOTATED, CDS, coding, INTERNAL, OVCODE, OVEXON	NM_003942	RPS6KA4	Salzman2013
chr14:105237081-105239917	-	hsa_circ_0033550	2836	661	Helas3	NA	NA	ANNOTATED, CDS, coding, INTERNAL, OVCODE, OVERLAPTX, OVEXON	NM_005163	AKT1	Salzman2013
chr12:56481804-56490630	+	hsa_circ_0026814	8826	1542	Helas3	NA	NA	ANNOTATED, CDS, coding, INTERNAL, OVCODE, OVEXON	NM_001982	ERBB3	Salzman2013
chr19:2477026-2478257	+	hsa_circ_0048419	1231	995	Helas3	NA	NA	ANNOTATED, CDS, coding, OVCODE, OVEXON, UTR3	NM_015675	GADD45B	Salzman2013
chr19:7163042-7170762	-	hsa_circ_0048957	7720	761	Helas3	NA	NA	ANNOTATED, CDS, coding, INTERNAL, OVCODE, OVEXON	NM_000208	INSR	Salzman2013
chr3:12626345-12626480	-	hsa_circ_0064358	135	135	Helas3	NA	NA	ANNOTATED, CDS, coding, INTERNAL, OVCODE, OVERLAPTX, OVEXON	NM_002880	RAF1	Salzman2013
chr5:56152426-56168832	+	hsa_circ_0072518	16406	1204	Helas3	NA	NA	ANNOTATED, CDS, coding, INTERNAL, OVCODE, OVERLAPTX, OVEXON	NM_005921	MAP3K1	Salzman2013
chr17:64770104-64806862	+	hsa_circ_0045387	36758	7202	Helas3	NA	NA	ANNOTATED, CDS, coding, OVCODE, OVERLAPTX, OVEXON, UTR3	NM_002737	PRKCA	Salzman2013
chr17:29676137-29687721	+	hsa_circ_0042934	11584	1188	Helas3	NA	NA	ANNOTATED, CDS, coding, INTERNAL, OVCODE, OVEXON	NM_001042492	NF1	Salzman2013
chr11:122929766-122932901	-	hsa_circ_0024721	3135	1458	Helas3	NA	NA	ANNOTATED, CDS, coding, OVCODE, OVEXON, UTR5	NM_006597	HSPA8	Salzman2013
chr4:160266257-160274062	+	hsa_circ_0071359	7805	813	Helas3	NA	NA	ANNOTATED, CDS, coding, INTERNAL, OVCODE, OVEXON	NM_014247	RAPGEF2	Salzman2013
chr17:64550636-64637584	+	hsa_circ_0045369	86948	86948	Helas3	NA	NA	ALT_ACCEPTOR, CDS, coding, INTERNAL, intronic, OVCODE, OVERLAPTX, OVEXON	NM_002737	PRKCA	Salzman2013
chr3:168838843-168838997	-	hsa_circ_0067878	154	154	Helas3	NA	NA	ANNOTATED, CDS, coding, INTERNAL, OVCODE, OVEXON	NM_001164000	MECOM	Salzman2013
chr22:37621309-37637698	-	hsa_circ_0063191	16389	1316	Helas3	NA	LTR	ANNOTATED, CDS, coding, OVCODE, OVERLAPTX, OVEXON, UTR3	NM_002872	RAC2	Salzman2013
chr19:4101016-4101141	-	hsa_circ_0048580	125	125	Helas3	NA	NA	ANNOTATED, CDS, coding, INTERNAL, OVCODE, OVEXON	NM_030662	MAP2K2	Salzman2013
chr5:56160560-56168549	+	hsa_circ_0072522	7989	671	Helas3	NA	NA	ANNOTATED, CDS, coding, INTERNAL, OVCODE, OVEXON	NM_005921	MAP3K1	Salzman2013
chr4:1795559-1801539	+	hsa_circ_0068869	5980	547	Helas3	NA	NA	ANNOTATED, CDS, coding, INTERNAL, OVCODE, OVEXON, UTR5	NM_001163213	FGFR3	Salzman2013
chrX:153585801-153588273	-	hsa_circ_0091949	2472	1140	Helas3	NA	NA	ANNOTATED, CDS, coding, INTERNAL, OVCODE, OVEXON	NM_001110556	FLNA	Salzman2013
chrX:153585618-153595912	-	hsa_circ_0091947	10294	4249	Helas3	NA	NA	ANNOTATED, CDS, coding, INTERNAL, OVCODE, OVEXON	NM_001110556	FLNA	Salzman2013
chr22:39811010-39824188	+	hsa_circ_0063389	13178	1274	Helas3	NA	NA	ANNOTATED, CDS, coding, INTERNAL, OVCODE, OVEXON	NM_006116	TAB1	Salzman2013
chr5:56161166-56171137	+	hsa_circ_0072530	9971	930	Helas3	NA	NA	ANNOTATED, CDS, coding, INTERNAL, OVCODE, OVEXON	NM_005921	MAP3K1	Salzman2013
chr6:43141584-43144405	+	hsa_circ_0076485	2821	649	Helas3	NA	NA	ANNOTATED, CDS, coding, INTERNAL, OVCODE, OVEXON	NM_003131	SRF	Salzman2013
chr2:175962171-176015886	-	hsa_circ_0057146	53715	1120	Helas3	NA	NA	ANNOTATED, CDS, coding, INTERNAL, OVCODE, OVERLAPTX, OVEXON, UTR5	NM_001880	ATF2	Salzman2013
chrX:153582983-153596458	-	hsa_circ_0091933	13475	4940	Helas3	NA	NA	ANNOTATED, CDS, coding, INTERNAL, OVCODE, OVEXON	NM_001110556	FLNA	Salzman2013
chrX:153582518-153593325	-	hsa_circ_0091930	10807	3866	Helas3	NA	NA	ANNOTATED, CDS, coding, INTERNAL, OVCODE, OVEXON	NM_001110556	FLNA	Salzman2013
chr14:76427265-76427419	-	hsa_circ_0032732	154	154	Helas3	NA	NA	ANNOTATED, CDS, coding, INTERNAL, OVCODE, OVEXON	NM_003239	TGFB3	Salzman2013
chr4:1806550-1808054	+	hsa_circ_0068874	1504	764	Helas3	NA	NA	ANNOTATED, CDS, coding, INTERNAL, OVCODE, OVEXON	NM_001163213	FGFR3	Salzman2013
chr3:58062772-58080681	+	hsa_circ_0066291	17909	614	Helas3	NA	NA	ANNOTATED, CDS, coding, INTERNAL, OVCODE, OVEXON	NM_001164317	FLNB	Salzman2013
chr3:168825713-168845848	-	hsa_circ_0067877	20135	1994	Helas3	NA	NA	ANNOTATED, CDS, coding, INTERNAL, OVCODE, OVERLAPTX, OVEXON	NM_001105077	MECOM	Salzman2013
chr17:37863242-37866734	+	hsa_circ_0043460	3492	828	Helas3	NA	NA	ANNOTATED, CDS, coding, INTERNAL, OVCODE, OVEXON, UTR5	NM_001005862	ERBB2	Salzman2013
chr5:56167736-56171137	+	hsa_circ_0072533	3401	664	Helas3	NA	NA	ANNOTATED, CDS, coding, INTERNAL, OVCODE, OVEXON	NM_005921	MAP3K1	Salzman2013
chr17:43364294-43364730	-	hsa_circ_0044173	436	328	Helas3	NA	NA	ALT_DONOR, CDS, coding, INTERNAL, OVCODE, OVEXON	NM_003954	MAP3K14	Salzman2013
chr1:47037088-47059952	-	hsa_circ_0012348	22864	750	Helas3	NA	SINE	ANNOTATED, CDS, coding, INTERNAL, OVCODE, OVEXON, UTR5	NM_003684	MKNK1	Salzman2013
chr3:58094905-58112489	+	hsa_circ_0066327	17584	2167	Helas3	NA	NA	ANNOTATED, CDS, coding, INTERNAL, OVCODE, OVEXON	NM_001164317	FLNB	Salzman2013
chr3:30647993-30686411	+	hsa_circ_0064652	38418	724	Helas3, Hepg2	NA, NA	NA	ALT_DONOR, CDS, coding, intronic, OVCODE, OVEXON, UTR5	NM_001024847	TGFBR2	Salzman2013
chr12:112308888-112327948	+	hsa_circ_0028315	19060	844	Helas3, Hepg2	NA, NA	NA	ANNOTATED, CDS, coding, INTERNAL, OVCODE, OVERLAPTX, OVEXON	NM_139078	MAPKAPK5	Salzman2013
chrX:153281482-153282095	-	hsa_circ_0091825	613	274	Helas3, Hepg2	NA, NA	NA	ANNOTATED, CDS, coding, INTERNAL, OVCODE, OVEXON	NM_001569	IRAK1	Salzman2013
chr11:2154746-2154895	-	hsa_circ_0020794	149	149	Helas3, Hepg2	NA, NA	NA	ANNOTATED, CDS, coding, INTERNAL, OVCODE, OVEXON	NM_000612	IGF2	Salzman2013
chrX:153281482-153282518	-	hsa_circ_0091826	1036	393	Helas3, Hepg2	2, 8	NA	ANNOTATED, CDS, coding, INTERNAL, OVCODE, OVEXON	NM_001569	IRAK1	Salzman2013
chr5:56160560-56176629	+	hsa_circ_0072525	16069	1345	Helas3, Hepg2, Huvec, K562	NA, NA, NA, NA	NA	ANNOTATED, CDS, coding, INTERNAL, OVCODE, OVEXON	NM_005921	MAP3K1	Salzman2013
chr5:56160560-56177099	+	hsa_circ_0072526	16539	1535	Helas3, Hepg2, Huvec, K562	NA, NA, NA, NA	NA	ANNOTATED, CDS, coding, INTERNAL, OVCODE, OVEXON	NM_005921	MAP3K1	Salzman2013
chr3:58118534-58139368	+	hsa_circ_0066359	20834	2244	Helas3, Hepg2, Huvec, Nhek	NA, NA, NA, NA	NA	ANNOTATED, CDS, coding, INTERNAL, OVCODE, OVEXON	NM_001164317	FLNB	Salzman2013
chr9:139794045-139811067	+	hsa_circ_0089603	17022	490	Helas3, Hepg2, K562	4, 1, 1	NA	ANNOTATED, CDS, coding, INTERNAL, OVCODE, OVEXON	NM_021138	TRAF2	Salzman2013
chrX:152913372-152916781	+	hsa_circ_0091751	3409	2211	Helas3, Hepg2, Nhek	NA, NA, NA	NA	ANNOTATED, CDS, coding, OVCODE, OVEXON, UTR3, UTR5	NM_001395	DUSP9	Salzman2013
chr8:128748314-128748869	+	hsa_circ_0085533	555	555	Helas3, Hepg2, Nhek, Nhlf	NA, NA, NA, NA	NA	ANNOTATED, CDS, coding, OVCODE, OVEXON, UTR5	NM_002467	MYC	Salzman2013
chr22:50695363-50695622	-	hsa_circ_0063902	259	142	Helas3, Hepg2, Sknshra	NA, NA, NA	NA	ANNOTATED, CDS, coding, INTERNAL, OVCODE, OVEXON	NM_002969	MAPK12	Salzman2013
chrX:153587851-153588955	-	hsa_circ_0091979	1104	935	Helas3, Hsmm	NA, NA	NA	ANNOTATED, CDS, coding, INTERNAL, OVCODE, OVEXON	NM_001110556	FLNA	Salzman2013
chrX:47422307-47424538	+	hsa_circ_0090441	2231	517	Helas3, Hsmm, Huvec	NA, NA, NA	NA	ANNOTATED, CDS, coding, INTERNAL, OVCODE, OVEXON, UTR5	NM_001654	ARAF	Salzman2013
chr4:160225493-160271441	+	hsa_circ_0071346	45948	3322	Helas3, Huvec	NA, NA	NA	ANNOTATED, CDS, coding, INTERNAL, OVCODE, OVERLAPTX, OVEXON	NM_014247	RAPGEF2	Salzman2013
chr6:43141584-43149244	+	hsa_circ_0076486	7660	3330	Helas3, Huvec, Nhek	NA, NA, NA	NA	ANNOTATED, CDS, coding, OVCODE, OVERLAPTX, OVEXON, UTR3	NM_003131	SRF	Salzman2013
chr3:50677796-50684634	+	hsa_circ_0065872	6838	777	Helas3, K562	NA, 1	NA	ANNOTATED, CDS, coding, INTERNAL, OVCODE, OVEXON	NM_001243926	MAPKAPK3	Salzman2013
chr17:29533257-29553702	+	hsa_circ_0042899	20445	991	Helas3, K562	NA, NA	NA	ANNOTATED, CDS, coding, INTERNAL, OVCODE, OVERLAPTX, OVEXON	NM_001042492	NF1	Salzman2013
chr10:30736710-30747165	+	hsa_circ_0018080	10455	690	Helas3, K562	NA, 1	NA	ANNOTATED, CDS, coding, INTERNAL, OVCODE, OVEXON	NM_005204	MAP3K8	Salzman2013
chr8:22332466-22398657	+	hsa_circ_0083623	66191	1859	Helas3, K562	NA, NA	NA	ANNOTATED, CDS, coding, OVCODE, OVERLAPTX, OVEXON, UTR3	NM_001243974	PPP3CC	Salzman2013
chr4:1803346-1810599	+	hsa_circ_0068873	7253	3422	Helas3, K562	NA, NA	NA	ANNOTATED, CDS, coding, OVCODE, OVEXON, UTR3	NM_001163213	FGFR3	Salzman2013
chr12:112308888-112326422	+	hsa_circ_0028314	17534	617	Helas3, K562	NA, NA	NA	ANNOTATED, CDS, coding, INTERNAL, OVCODE, OVERLAPTX, OVEXON	NM_139078	MAPKAPK5	Salzman2013
chr3:196539609-196547438	+	hsa_circ_0068667	7829	528	Helas3, K562	NA, NA	NA	ANNOTATED, CDS, coding, INTERNAL, OVCODE, OVERLAPTX, OVEXON	NM_002577	PAK2	Salzman2013
chr15:66727364-66779630	+	hsa_circ_0035970	52266	880	Helas3, K562, Sknshra	NA, NA, NA	NA	ANNOTATED, CDS, coding, INTERNAL, OVCODE, OVERLAPTX, OVEXON	NM_002755	MAP2K1	Salzman2013
chr15:99250790-99460105	+	hsa_circ_0037023	209315	2107	Helas3, Mcf7, Sknshra	NA, NA, NA	NA	ANNOTATED, CDS, coding, INTERNAL, OVCODE, OVERLAPTX, OVEXON	NM_000875	IGF1R	Salzman2013
chr4:1807983-1810599	+	hsa_circ_0068877	2616	2072	Helas3, Nhek	NA, NA	NA	ANNOTATED, CDS, coding, OVCODE, OVEXON, UTR3	NM_001163213	FGFR3	Salzman2013
chr7:116339124-116397828	+	hsa_circ_0082003	58704	2116	Helas3, Nhek	NA, NA	NA	ANNOTATED, CDS, coding, INTERNAL, OVCODE, OVEXON, UTR5	NM_001127500	MET	Salzman2013
chr3:58118534-58132720	+	hsa_circ_0066355	14186	1338	Helas3, Sknshra	NA, NA	NA	ANNOTATED, CDS, coding, INTERNAL, OVCODE, OVEXON	NM_001164317	FLNB	Salzman2013
chr14:50641171-50647400	-	hsa_circ_0031827	6229	210	Helas3, Sknshra	4, NA	NA	ANNOTATED, CDS, coding, INTERNAL, OVCODE, OVEXON	NM_006939	SOS2	Salzman2013
chr5:80408428-80508382	+	hsa_circ_0073198	99954	1516	Hepg2	NA	NA	ANNOTATED, CDS, coding, INTERNAL, OVCODE, OVERLAPTX, OVEXON	NM_006909	RASGRF2	Salzman2013
chr9:139793164-139794124	+	hsa_circ_0089600	960	295	Hepg2	NA	NA	ANNOTATED, CDS, coding, INTERNAL, OVCODE, OVEXON, UTR5	NM_021138	TRAF2	Salzman2013
chr10:101950625-101953888	-	hsa_circ_0019499	3263	382	Hepg2	NA	NA	ANNOTATED, CDS, coding, INTERNAL, OVCODE, OVERLAPTX, OVEXON	NM_001278	CHUK	Salzman2013
chr3:50651222-50686728	+	hsa_circ_0065870	35506	2679	Hepg2	NA	SINE	ANNOTATED, CDS, coding, OVCODE, OVEXON, UTR3, UTR5	NM_001243926	MAPKAPK3	Salzman2013
chrX:153579276-153588273	-	hsa_circ_0091871	8997	3351	Hepg2	NA	NA	ANNOTATED, CDS, coding, INTERNAL, OVCODE, OVEXON	NM_001110556	FLNA	Salzman2013
chrX:153582518-153595912	-	hsa_circ_0091931	13394	4837	Hepg2	NA	NA	ANNOTATED, CDS, coding, INTERNAL, OVCODE, OVEXON	NM_001110556	FLNA	Salzman2013
chr12:56477534-56478965	+	hsa_circ_0026808	1431	339	Hepg2	NA	NA	ANNOTATED, CDS, coding, INTERNAL, OVCODE, OVEXON	NM_001982	ERBB3	Salzman2013
chr1:16458558-16475542	-	hsa_circ_0010125	16984	2172	Hepg2	NA	NA	ANNOTATED, CDS, coding, INTERNAL, OVCODE, OVEXON	NM_004431	EPHA2	Salzman2013
chr5:80338695-80409739	+	hsa_circ_0073181	71044	2182	Hepg2	2	NA	ANNOTATED, CDS, coding, INTERNAL, OVCODE, OVERLAPTX, OVEXON	NM_006909	RASGRF2	Salzman2013
chrX:153780202-153784591	+	hsa_circ_0092130	4389	414	Hepg2	NA	NA	ANNOTATED, CDS, coding, INTERNAL, OVCODE, OVEXON, UTR5	NM_001099857	IKBKG	Salzman2013
chr1:206902054-206902194	+	hsa_circ_0016261	140	140	Hepg2	1	NA	ANNOTATED, CDS, coding, INTERNAL, OVCODE, OVEXON	NM_004759	MAPKAPK2	Salzman2013
chr17:29554235-29665157	+	hsa_circ_0042912	110922	4568	Hepg2	NA	NA	ANNOTATED, CDS, coding, INTERNAL, OVCODE, OVERLAPTX, OVEXON	NM_001042492	NF1	Salzman2013
chr6:136977444-137041727	-	hsa_circ_0077977	64283	1232	Hepg2	2	NA	ANNOTATED, CDS, coding, INTERNAL, OVCODE, OVEXON	NM_005923	MAP3K5	Salzman2013
chrX:153587851-153588273	-	hsa_circ_0091978	422	337	Hepg2	NA	NA	ANNOTATED, CDS, coding, INTERNAL, OVCODE, OVEXON	NM_001110556	FLNA	Salzman2013
chr5:80376414-80422982	+	hsa_circ_0073189	46568	1719	Hepg2	NA	NA	ANNOTATED, CDS, coding, INTERNAL, OVCODE, OVERLAPTX, OVEXON	NM_006909	RASGRF2	Salzman2013
chrX:47424650-47431320	+	hsa_circ_0090443	6670	1827	Hepg2	NA	NA	ANNOTATED, CDS, coding, OVCODE, OVERLAPTX, OVEXON, UTR3	NM_001654	ARAF	Salzman2013
chr1:26877887-26878214	+	hsa_circ_0011004	327	161	Hepg2	NA	NA	ANNOTATED, CDS, coding, INTERNAL, OVCODE, OVEXON	NM_002953	RPS6KA1	Salzman2013
chr17:1324646-1326944	-	hsa_circ_0041196	2298	2298	Hepg2	NA	NA	ANNOTATED, CDS, coding, OVCODE, OVEXON, UTR3	NM_016823	CRK	Salzman2013
chr2:39262352-39262451	-	hsa_circ_0054175	99	99	Hepg2	5	NA	ANNOTATED, CDS, coding, INTERNAL, OVCODE, OVEXON	NM_005633	SOS1	Salzman2013
chrX:20193281-20194470	-	hsa_circ_0090043	1189	228	Hepg2	NA	NA	ANNOTATED, CDS, coding, INTERNAL, OVCODE, OVERLAPTX, OVEXON	NM_004586	RPS6KA3	Salzman2013
chr12:6440018-6443031	-	hsa_circ_0025127	3013	432	Hepg2	NA	NA	ANNOTATED, CDS, coding, INTERNAL, OVCODE, OVEXON	NM_001065	TNFRSF1A	Salzman2013
chr19:40744811-40761176	-	hsa_circ_0051074	16365	533	Hepg2	NA	NA	ANNOTATED, CDS, coding, INTERNAL, OVCODE, OVEXON	NM_001626	AKT2	Salzman2013
chr17:37863242-37883256	+	hsa_circ_0043461	20014	3086	Hepg2	NA	NA	ANNOTATED, CDS, coding, INTERNAL, OVCODE, OVEXON, UTR5	NM_001005862	ERBB2	Salzman2013
chr3:58083541-58135729	+	hsa_circ_0066309	52188	5353	Hepg2	NA	NA	ANNOTATED, CDS, coding, INTERNAL, OVCODE, OVEXON	NM_001164317	FLNB	Salzman2013
chr19:1286152-1298615	+	hsa_circ_0048218	12463	535	Hepg2	NA	NA	ANNOTATED, CDS, coding, OVCODE, OVEXON, UTR5	NM_001405	EFNA2	Salzman2013
chr12:56488185-56497291	+	hsa_circ_0026817	9106	3777	Hepg2	NA	NA	ANNOTATED, CDS, coding, OVCODE, OVEXON, UTR3	NM_001982	ERBB3	Salzman2013
chr1:16456720-16475542	-	hsa_circ_0010123	18822	2516	Hepg2	NA	NA	ANNOTATED, CDS, coding, INTERNAL, OVCODE, OVEXON	NM_004431	EPHA2	Salzman2013
chr17:61699800-61744420	+	hsa_circ_0045212	44620	914	Hepg2	NA	NA	ANNOTATED, CDS, coding, OVCODE, OVERLAPTX, OVEXON, UTR5	NM_203351	MAP3K3	Salzman2013
chr11:64126624-64129217	+	hsa_circ_0022694	2593	838	Hepg2	NA	NA	ANNOTATED, CDS, coding, OVCODE, OVEXON, UTR5	NM_003942	RPS6KA4	Salzman2013
chr16:1245925-1268040	+	hsa_circ_0037277	22115	4900	Hepg2	NA	NA	ANNOTATED, CDS, coding, INTERNAL, OVCODE, OVERLAPTX, OVEXON	NM_021098	CACNA1H	Salzman2013
chr19:40741169-40761176	-	hsa_circ_0051070	20007	1088	Hepg2	NA	NA	ANNOTATED, CDS, coding, INTERNAL, OVCODE, OVEXON	NM_001626	AKT2	Salzman2013
chr17:29670026-29679432	+	hsa_circ_0042933	9406	553	Hepg2	3	NA	ANNOTATED, CDS, coding, INTERNAL, OVCODE, OVEXON	NM_001042492	NF1	Salzman2013
chrX:153587851-153603006	-	hsa_circ_0091981	15155	4391	Hepg2	NA	Satellite	ANNOTATED, CDS, coding, OVCODE, OVERLAPTX, OVEXON, UTR5	NM_001110556	FLNA	Salzman2013
chr5:172195092-172196135	-	hsa_circ_0075043	1043	1043	Hepg2	NA	NA	ANNOTATED, CDS, coding, OVCODE, OVERLAPTX, OVEXON, UTR3	NM_004417	DUSP1	Salzman2013
chr17:26512204-26523404	+	hsa_circ_0042522	11200	2177	Hepg2	NA	NA	ANNOTATED, CDS, coding, OVCODE, OVERLAPTX, OVEXON, UTR3	NM_016231	NLK	Salzman2013
chr17:4620511-4623935	+	hsa_circ_0041589	3424	779	Hepg2	2	NA	ANNOTATED, CDS, coding, INTERNAL, OVCODE, OVERLAPTX, OVEXON	NM_004313	ARRB2	Salzman2013
chr1:16458872-16475542	-	hsa_circ_0010127	16670	1962	Hepg2	NA	NA	ANNOTATED, CDS, coding, INTERNAL, OVCODE, OVEXON	NM_004431	EPHA2	Salzman2013
chr12:6439763-6439877	-	hsa_circ_0025126	114	114	Hepg2	NA	NA	ANNOTATED, CDS, coding, INTERNAL, OVCODE, OVEXON	NM_001065	TNFRSF1A	Salzman2013
chrX:152914686-152916781	+	hsa_circ_0091752	2095	1803	Hepg2	NA	NA	ANNOTATED, CDS, coding, OVCODE, OVEXON, UTR3	NM_001395	DUSP9	Salzman2013
chr19:40740951-40761176	-	hsa_circ_0051069	20225	1191	Hepg2	1	NA	ANNOTATED, CDS, coding, INTERNAL, OVCODE, OVEXON	NM_001626	AKT2	Salzman2013
chr14:105237081-105239429	-	hsa_circ_0033549	2348	406	Hepg2	NA	NA	ANNOTATED, CDS, coding, INTERNAL, OVCODE, OVERLAPTX, OVEXON	NM_005163	AKT1	Salzman2013
chr3:58062772-58135954	+	hsa_circ_0066297	73182	6168	Hepg2	NA	NA	ANNOTATED, CDS, coding, INTERNAL, OVCODE, OVEXON	NM_001164317	FLNB	Salzman2013
chr2:39517432-39536660	-	hsa_circ_0054201	19228	317	Hepg2	NA	NA	ANNOTATED, CDS, coding, INTERNAL, OVCODE, OVEXON	NM_003618	MAP4K3	Salzman2013
chr11:65365228-65375168	-	hsa_circ_0022844	9940	1889	Hepg2	NA	NA	ALT_ACCEPTOR, ALT_DONOR, CDS, coding, INTERNAL, OVCODE, OVEXON, UTR3	NM_002419	MAP3K11	Salzman2013
chr2:175979417-175986268	-	hsa_circ_0057153	6851	524	Hepg2	10	NA	ANNOTATED, CDS, coding, INTERNAL, OVCODE, OVEXON	NM_001880	ATF2	Salzman2013
chr3:58141686-58155520	+	hsa_circ_0066375	13834	849	Hepg2	NA	NA	ANNOTATED, CDS, coding, INTERNAL, OVCODE, OVERLAPTX, OVEXON	NM_001164317	FLNB	Salzman2013
chr9:139794045-139804446	+	hsa_circ_0089602	10401	415	Hepg2	5	NA	ANNOTATED, CDS, coding, INTERNAL, OVCODE, OVEXON	NM_021138	TRAF2	Salzman2013
chr17:29576001-29654857	+	hsa_circ_0042925	78856	1635	Hepg2	NA	NA	ANNOTATED, CDS, coding, INTERNAL, OVCODE, OVERLAPTX, OVEXON	NM_001042492	NF1	Salzman2013
chr17:37872767-37876087	+	hsa_circ_0043467	3320	300	Hepg2	NA	NA	ANNOTATED, CDS, coding, INTERNAL, OVCODE, OVEXON	NM_001005862	ERBB2	Salzman2013
chr10:104160703-104161275	+	hsa_circ_0019721	572	325	Hepg2	NA	NA	ANNOTATED, CDS, coding, INTERNAL, OVCODE, OVEXON	NM_001077494	NFKB2	Salzman2013
chr3:58112328-58131776	+	hsa_circ_0066346	19448	1586	Hepg2	NA	NA	ANNOTATED, CDS, coding, INTERNAL, OVCODE, OVEXON	NM_001164317	FLNB	Salzman2013
chr12:56482531-56492359	+	hsa_circ_0026815	9828	1704	Hepg2	NA	NA	ANNOTATED, CDS, coding, INTERNAL, OVCODE, OVEXON	NM_001982	ERBB3	Salzman2013
chr19:7119459-7174742	-	hsa_circ_0048943	55283	2820	Hepg2	7	NA	ANNOTATED, CDS, coding, INTERNAL, OVCODE, OVERLAPTX, OVEXON	NM_000208	INSR	Salzman2013
chr1:16456720-16460410	-	hsa_circ_0010122	3690	987	Hepg2	NA	NA	ANNOTATED, CDS, coding, INTERNAL, OVCODE, OVEXON	NM_004431	EPHA2	Salzman2013
chr1:16458872-16460410	-	hsa_circ_0010126	1538	433	Hepg2	NA	NA	ANNOTATED, CDS, coding, INTERNAL, OVCODE, OVEXON	NM_004431	EPHA2	Salzman2013
chr7:128477213-128489632	+	hsa_circ_0082194	12419	4598	Hepg2	NA	NA	ANNOTATED, CDS, coding, INTERNAL, OVCODE, OVEXON	NM_001458	FLNC	Salzman2013
chr2:39234171-39241987	-	hsa_circ_0054173	7816	815	Hepg2	NA	NA	ANNOTATED, CDS, coding, INTERNAL, OVCODE, OVERLAPTX, OVEXON	NM_005633	SOS1	Salzman2013
chrX:153587351-153595218	-	hsa_circ_0091961	7867	3606	Hepg2	4	NA	ANNOTATED, CDS, coding, INTERNAL, OVCODE, OVEXON	NM_001110556	FLNA	Salzman2013
chr5:80369017-80508382	+	hsa_circ_0073186	139365	2721	Hepg2	NA	NA	ANNOTATED, CDS, coding, INTERNAL, OVCODE, OVERLAPTX, OVEXON	NM_006909	RASGRF2	Salzman2013
chr5:176517745-176518809	+	hsa_circ_0075146	1064	372	Hepg2	NA	NA	ANNOTATED, CDS, coding, INTERNAL, OVCODE, OVEXON	NM_213647	FGFR4	Salzman2013
chr15:99250790-99467241	+	hsa_circ_0037024	216451	2528	Hepg2	NA	NA	ANNOTATED, CDS, coding, INTERNAL, OVCODE, OVERLAPTX, OVEXON	NM_000875	IGF1R	Salzman2013
chr3:50679137-50686728	+	hsa_circ_0065875	7591	2041	Hepg2	NA	NA	ANNOTATED, CDS, coding, OVCODE, OVEXON, UTR3	NM_001243926	MAPKAPK3	Salzman2013
chr5:149506082-149516616	-	hsa_circ_0074516	10534	1680	Hepg2	3	NA	ANNOTATED, CDS, coding, INTERNAL, OVCODE, OVEXON, UTR5	NM_002609	PDGFRB	Salzman2013
chr1:181762800-181762929	+	hsa_circ_0015544	129	129	Hepg2	NA	NA	ANNOTATED, CDS, coding, INTERNAL, OVCODE, OVEXON	NM_001205293	CACNA1E	Salzman2013
chr1:16456720-16460101	-	hsa_circ_0010121	3381	931	Hepg2	NA	NA	ANNOTATED, CDS, coding, INTERNAL, OVCODE, OVEXON	NM_004431	EPHA2	Salzman2013
chr8:99466860-99468228	-	hsa_circ_0085035	1368	1368	Hepg2	NA	NA	ANNOTATED, CDS, coding, OVCODE, OVEXON, UTR3	NM_006281	STK3	Salzman2013
chr1:22400646-22413359	+	hsa_circ_0010784	12713	602	Hepg2	NA	SINE	ALT_ACCEPTOR, CDS, coding, INTERNAL, OVCODE, OVERLAPTX, OVEXON, UTR5	NM_001039802	CDC42	Salzman2013
chr17:11998891-12032604	+	hsa_circ_0042099	33713	647	Hepg2	NA	NA	ANNOTATED, CDS, coding, INTERNAL, OVCODE, OVERLAPTX, OVEXON	NM_003010	MAP2K4	Salzman2013
chr3:58118534-58120499	+	hsa_circ_0066350	1965	281	Hepg2	5	NA	ANNOTATED, CDS, coding, INTERNAL, OVCODE, OVEXON	NM_001164317	FLNB	Salzman2013
chrX:153587851-153595007	-	hsa_circ_0091980	7156	3155	Hepg2	NA	NA	ANNOTATED, CDS, coding, INTERNAL, OVCODE, OVEXON	NM_001110556	FLNA	Salzman2013
chrX:153592389-153594592	-	hsa_circ_0092012	2203	1052	Hepg2	NA	NA	ANNOTATED, CDS, coding, INTERNAL, OVCODE, OVEXON	NM_001110556	FLNA	Salzman2013
chrX:153576899-153578235	-	hsa_circ_0091831	1336	928	Hepg2, Huvec	NA, NA	NA	ANNOTATED, CDS, coding, OVCODE, OVERLAPTX, OVEXON, UTR3	NM_001110556	FLNA	Salzman2013
chr3:58134375-58154385	+	hsa_circ_0066372	20010	1530	Hepg2, Huvec	NA, NA	NA	ANNOTATED, CDS, coding, INTERNAL, OVCODE, OVERLAPTX, OVEXON	NM_001164317	FLNB	Salzman2013
chr3:58062772-58094298	+	hsa_circ_0066292	31526	1763	Hepg2, Huvec	NA, NA	NA	ANNOTATED, CDS, coding, INTERNAL, OVCODE, OVEXON	NM_001164317	FLNB	Salzman2013
chrX:153576899-153599729	-	hsa_circ_0091857	22830	8377	Hepg2, Huvec	NA, NA	NA	ANNOTATED, CDS, coding, OVCODE, OVERLAPTX, OVEXON, UTR3, UTR5	NM_001110556	FLNA	Salzman2013
chr17:11984672-11984847	+	hsa_circ_0042095	175	175	Hepg2, K562	NA, NA	NA	ANNOTATED, CDS, coding, INTERNAL, OVCODE, OVEXON	NM_003010	MAP2K4	Salzman2013
chr7:140476711-140550012	-	hsa_circ_0082754	73301	1556	Hepg2, K562	NA, NA	NA	ANNOTATED, CDS, coding, INTERNAL, OVCODE, OVERLAPTX, OVEXON	NM_004333	BRAF	Salzman2013
chr3:12645634-12660246	-	hsa_circ_0064367	14612	860	Hepg2, K562	NA, 1	NA	ANNOTATED, CDS, coding, INTERNAL, OVCODE, OVEXON, UTR5	NM_002880	RAF1	Salzman2013
chr17:64637472-64806862	+	hsa_circ_0045373	169390	8438	Hepg2, K562	NA, NA	NA	ANNOTATED, CDS, coding, OVCODE, OVERLAPTX, OVEXON, UTR3	NM_002737	PRKCA	Salzman2013
chr15:66727364-66782101	+	hsa_circ_0035971	54737	988	Hepg2, K562	NA, NA	NA	ANNOTATED, CDS, coding, INTERNAL, OVCODE, OVERLAPTX, OVEXON	NM_002755	MAP2K1	Salzman2013
chrX:47426384-47431320	+	hsa_circ_0090444	4936	1558	Hepg2, K562	NA, NA	NA	ANNOTATED, CDS, coding, OVCODE, OVERLAPTX, OVEXON, UTR3	NM_001654	ARAF	Salzman2013
chr14:50596678-50612314	-	hsa_circ_0031820	15636	995	Hepg2, K562	6, 1	NA	ANNOTATED, CDS, coding, INTERNAL, OVCODE, OVEXON	NM_006939	SOS2	Salzman2013
chr1:26873357-26873761	+	hsa_circ_0011003	404	199	Hepg2, K562, Nhek	12, 2, 9	NA	ANNOTATED, CDS, coding, INTERNAL, OVCODE, OVEXON	NM_002953	RPS6KA1	Salzman2013
chr17:11958205-12032604	+	hsa_circ_0042094	74399	925	Hepg2, K562, Sknshra	NA, NA, NA	NA	ANNOTATED, CDS, coding, INTERNAL, OVCODE, OVERLAPTX, OVEXON	NM_003010	MAP2K4	Salzman2013
chr17:29509525-29663932	+	hsa_circ_0042893	154407	5697	Hepg2, Mcf7	NA, NA	NA	ANNOTATED, CDS, coding, INTERNAL, OVCODE, OVERLAPTX, OVEXON	NM_001042492	NF1	Salzman2013
chr17:29541468-29663932	+	hsa_circ_0042900	122464	5035	Hepg2, Mcf7	NA, NA	NA	ANNOTATED, CDS, coding, INTERNAL, OVCODE, OVERLAPTX, OVEXON	NM_001042492	NF1	Salzman2013
chr17:37851240-37876087	+	hsa_circ_0043459	24847	2067	Hepg2, Mcf7	NA, NA	NA	ANNOTATED, CDS, coding, INTERNAL, OVCODE, OVERLAPTX, OVEXON, UTR5	NM_001005862	ERBB2	Salzman2013
chrX:153578016-153596458	-	hsa_circ_0091866	18442	7179	Hepg2, Mcf7	NA, NA	NA	ANNOTATED, CDS, coding, INTERNAL, OVCODE, OVERLAPTX, OVEXON	NM_001110556	FLNA	Salzman2013
chrX:153586812-153593854	-	hsa_circ_0091957	7042	3169	Hepg2, Mcf7, Nhek	NA, NA, NA	NA	ANNOTATED, CDS, coding, INTERNAL, OVCODE, OVEXON	NM_001110556	FLNA	Salzman2013
chr7:6431554-6431672	+	hsa_circ_0079346	118	118	Hepg2, Nhek	NA, NA	NA	ANNOTATED, CDS, coding, INTERNAL, OVCODE, OVEXON	NM_018890	RAC1	Salzman2013
chrX:153579948-153586936	-	hsa_circ_0091875	6988	2549	Hepg2, Nhek	NA, 1	NA	ANNOTATED, CDS, coding, INTERNAL, OVCODE, OVEXON	NM_001110556	FLNA	Salzman2013
chr15:99250790-99440134	+	hsa_circ_0037019	189344	1008	Hepg2, Nhek	NA, NA	NA	ANNOTATED, CDS, coding, INTERNAL, OVCODE, OVERLAPTX, OVEXON	NM_000875	IGF1R	Salzman2013
chr3:58118534-58155520	+	hsa_circ_0066363	36986	3231	Hepg2, Nhek	NA, NA	NA	ANNOTATED, CDS, coding, INTERNAL, OVCODE, OVERLAPTX, OVEXON	NM_001164317	FLNB	Salzman2013
chr3:58064443-58135729	+	hsa_circ_0066302	71286	5796	Hepg2, Nhek	NA, NA	NA	ANNOTATED, CDS, coding, INTERNAL, OVCODE, OVEXON	NM_001164317	FLNB	Salzman2013
chr5:179688683-179688822	-	hsa_circ_0075347	139	139	Hepg2, Sknshra	NA, NA	NA	ANNOTATED, CDS, coding, INTERNAL, OVCODE, OVEXON	NM_139069	MAPK9	Salzman2013
chr22:50693625-50694628	-	hsa_circ_0063898	1003	520	Hepg2, Sknshra	NA, NA	NA	ANNOTATED, CDS, coding, INTERNAL, OVCODE, OVEXON	NM_002969	MAPK12	Salzman2013
chr15:67873091-67878268	+	hsa_circ_0036030	5177	111	Hepg2, Sknshra	NA, 2	NA	ANNOTATED, CDS, coding, INTERNAL, OVCODE, OVEXON	NM_145160	MAP2K5	Salzman2013
chr1:68150859-68152270	+	hsa_circ_0012918	1411	702	Hepg2, Sknshra	NA, NA	NA	ANNOTATED, CDS, coding, OVCODE, OVEXON, UTR5	NM_001924	GADD45A	Salzman2013
chr19:7152736-7174742	-	hsa_circ_0048955	22006	1257	Hepg2, Sknshra	4, NA	NA	ANNOTATED, CDS, coding, INTERNAL, OVCODE, OVEXON	NM_000208	INSR	Salzman2013
chr1:205585605-205602000	-	hsa_circ_0016210	16395	5818	Hepg2, Sknshra	NA, NA	NA	ALT_DONOR, CDS, coding, downstream_end, OVCODE, OVERLAPTX, OVEXON, UTR3, UTR5	NM_021795	ELK4	Salzman2013
chr11:64559380-64568298	-	hsa_circ_0022708	8918	1430	Hepg2, Sknshra	NA, NA	NA	ANNOTATED, CDS, coding, INTERNAL, OVCODE, OVEXON	NM_004579	MAP4K2	Salzman2013
chr11:64128605-64139687	+	hsa_circ_0022698	11082	2592	Hmec	NA	NA	ANNOTATED, CDS, coding, OVCODE, OVEXON, UTR3	NM_003942	RPS6KA4	Salzman2013
chr11:64126624-64139687	+	hsa_circ_0022695	13063	3137	Hmec	NA	NA	ANNOTATED, CDS, coding, OVCODE, OVEXON, UTR3, UTR5	NM_003942	RPS6KA4	Salzman2013
chr6:43144285-43149244	+	hsa_circ_0076489	4959	2801	Hmec, Huvec	NA, NA	NA	ANNOTATED, CDS, coding, OVCODE, OVERLAPTX, OVEXON, UTR3	NM_003131	SRF	Salzman2013
chr11:64132772-64139687	+	hsa_circ_0022701	6915	2148	Hmec, Nhek	NA, NA	NA	ANNOTATED, CDS, coding, OVCODE, OVEXON, UTR3	NM_003942	RPS6KA4	Salzman2013
chr1:22404921-22417994	+	hsa_circ_0007604	13073	2095	Hs68_control, Hs68_RNase	NA, NA	None	ALT_DONOR, CDS, coding, downstream_end, OVCODE, OVEXON, UTR3, UTR5	NM_044472	CDC42	Jeck2013
chr8:99758937-99761618	-	hsa_circ_0005491	2681	2681	Hs68_control, Hs68_RNase	NA, 14	LINE	ALT_DONOR, CDS, coding, INTERNAL, intronic, OVCODE, OVEXON	NM_006281	STK3	Jeck2013
chr6:43146617-43146800	-	hsa_circ_0002973	183	183	Hs68_control, Hs68_RNase	1, 4	None	ANTISENSE, CDS, coding, INTERNAL, intronic, OVCODE, OVEXON	NM_003131	SRF	Jeck2013
chr5:80290388-80338802	+	hsa_circ_0005124	48414	48414	Hs68_control, Hs68_RNase	NA, 5	None	ALT_ACCEPTOR, CDS, coding, INTERNAL, intronic, OVCODE, OVEXON	NM_006909	RASGRF2	Jeck2013
chr10:112262478-112266912	+	hsa_circ_0003987	4434	369	Hs68_control, Hs68_RNase	1, 26	None	ANNOTATED, CDS, coding, INTERNAL, OVCODE, OVEXON	NM_004419	DUSP5	Jeck2013
chr7:116335803-116340338	+	hsa_circ_0002699	4535	4535	Hs68_control, Hs68_RNase	NA, 2	SINE	ALT_ACCEPTOR, CDS, coding, INTERNAL, intronic, OVCODE, OVEXON, UTR5	NM_001127500	MET	Jeck2013
chr1:243858892-244006584	-	hsa_circ_0004649	147692	284	Hs68_control, Hs68_RNase	NA, NA	None	ANNOTATED, CDS, coding, OVCODE, OVEXON, UTR5	NM_005465	AKT3	Jeck2013
[truncated: 1,017 more rows]
