# Supplementary material for: A novel protein encoded by circMAPK1 inhibits progression of gastric cancer by suppressing activation of MAPK signaling
Source: Mol Cancer. 2021 Apr 9;20:66. doi: 10.1186/s12943-021-01358-y (PMC8034133; doi:10.1186/s12943-021-01358-y)
Supplement: Supplementary file 2 — Additional file 2. [file 12943_2021_1358_MOESM2_ESM.xlsx]

## Sheet: Sheet1
organism	position (genome browser link)	strand	circRNA ID	genomic length	spliced length	samples	scores	repeats	annotation	best transcript	gene symbol	circRNA study
hsa	chr22:22123483-22143097	-	hsa_circ_0062435	19614	483	cerebellum, diencephalon, frontal_cortex, occipital_lobe, parietal_lobe, temporal_lobe, Helas3, K562	9, 7, 36, 18, 7, 8, NA, 5	NA	ANNOTATED, CDS, coding, INTERNAL, OVCODE, OVEXON, UTR3	NM_002745	MAPK1	Rybak2015, Salzman2013
hsa	chr22:22123483-22160234	-	hsa_circ_0116249	36751	696	occipital_lobe	2	NA	ALT_ACCEPTOR, CDS, coding, INTERNAL, OVCODE, OVERLAPTX, OVEXON, UTR3	ENST00000215832.6	MAPK1	Rybak2015
hsa	chr22:22123483-22162135	-	hsa_circ_0062436	38652	973	parietal_lobe, Hsmm, K562	4, NA, 2	NA	ANNOTATED, CDS, coding, INTERNAL, OVCODE, OVERLAPTX, OVEXON, UTR3	NM_002745	MAPK1	Rybak2015, Salzman2013
hsa	chr22:22127161-22143097	-	hsa_circ_0062437	15936	357	A549	2	NA	ANNOTATED, CDS, coding, INTERNAL, OVCODE, OVEXON	NM_002745	MAPK1	Salzman2013
hsa	chr22:22127161-22162135	-	hsa_circ_0062438	34974	847	occipital_lobe, Gm12878, Helas3, Hepg2, K562	2, NA, NA, NA, NA	NA	ANNOTATED, CDS, coding, INTERNAL, OVCODE, OVERLAPTX, OVEXON	NM_002745	MAPK1	Rybak2015, Salzman2013
hsa	chr22:22142545-22143097	-	hsa_circ_0006203	552	247	Hs68_control, Hs68_RNase, frontal_cortex, occipital_lobe, parietal_lobe, Bj, K562	NA, 5, 9, 10, 4, 1, NA	None	ANNOTATED, CDS, coding, INTERNAL, OVCODE, OVEXON	NM_002745	MAPK1	Jeck2013, Rybak2015, Salzman2013
hsa	chr22:22142545-22153417	-	hsa_circ_0116250	10872	364	diencephalon, frontal_cortex	2, 4	NA	ANNOTATED, CDS, coding, INTERNAL, OVCODE, OVERLAPTX, OVEXON	ENST00000215832.6	MAPK1	Rybak2015
hsa	chr22:22142545-22160234	-	hsa_circ_0116251	17689	460	cerebellum, frontal_cortex	2, 3	NA	ALT_ACCEPTOR, CDS, coding, INTERNAL, OVCODE, OVERLAPTX, OVEXON	ENST00000215832.6	MAPK1	Rybak2015
hsa	chr22:22142545-22162135	-	hsa_circ_0062439	19590	737	cerebellum, diencephalon, frontal_cortex, occipital_lobe, parietal_lobe, temporal_lobe, Ag04450, Helas3, Hepg2, K562	2, 8, 14, 4, 3, 14, NA, NA, NA, 7	NA	ANNOTATED, CDS, coding, INTERNAL, OVCODE, OVERLAPTX, OVEXON	NM_002745	MAPK1	Rybak2015, Salzman2013
hsa	chr22:22142982-22153417	-	hsa_circ_0116252	10435	232	occipital_lobe	6	NA	ANNOTATED, CDS, coding, INTERNAL, OVCODE, OVERLAPTX, OVEXON	ENST00000215832.6	MAPK1	Rybak2015
hsa	chr22:22153300-22153417	-	hsa_circ_0062440	117	117	A549, Bj, K562	NA, NA, NA	NA	ANNOTATED, CDS, coding, INTERNAL, OVCODE, OVEXON	NM_002745	MAPK1	Salzman2013
hsa	chr22:22153300-22162135	-	hsa_circ_0004872	8835	490	Hs68_control, Hs68_RNase, cerebellum, diencephalon, frontal_cortex, occipital_lobe, parietal_lobe, temporal_lobe, A549, Ag04450, Bj, Gm12878, H1hesc, Helas3, Hepg2, Huvec, K562, Mcf7, Nhek, Sknshra	6, 41, 72, 108, 195, 130, 63, 81, 33, 15, 14, 13, 14, 20, 9, 1, 78, 25, NA, 8	None	ANNOTATED, CDS, coding, INTERNAL, OVCODE, OVEXON	NM_002745	MAPK1	Jeck2013, Rybak2015, Salzman2013
hsa	chr22:22160138-22162135	-	hsa_circ_0008870	1997	373	Hs68_control, Hs68_RNase, platelets, cerebellum, diencephalon, frontal_cortex, occipital_lobe, parietal_lobe, Sy5y_exp1_D4, temporal_lobe, A549, Ag04450, Bj, Gm12878, H1hesc, Helas3, Hepg2, Huvec, K562, Nhek, Sknshra	10, 123, 17, 55, 60, 128, 72, 39, 2, 53, 11, 13, 10, 15, 27, 7, 3, NA, 118, 10, 9	None	ANNOTATED, CDS, coding, INTERNAL, OVCODE, OVEXON	NM_002745	MAPK1	Jeck2013, Maass2017, Rybak2015, Salzman2013
hsa	chr22:22161952-22198238	-	hsa_circ_0116253	36286	36286	frontal_cortex	5	NA	ALT_ACCEPTOR, CDS, coding, INTERNAL, intronic, OVCODE, OVERLAPTX, OVEXON	ENST00000215832.6	MAPK1	Rybak2015
hsa	chr22:22161952-22221970	-	hsa_circ_0062441	60018	542	H1hesc	NA	Low_complexity	ANNOTATED, CDS, coding, OVCODE, OVERLAPTX, OVEXON, UTR5	NM_002745	MAPK1	Salzman2013
